# Supplementary material for: Burnout among Chinese live streamers: Prevalence and correlates
Source: PLoS One. 2024 May 21;19(5):e0301984. doi: 10.1371/journal.pone.0301984 (PMC11108200; doi:10.1371/journal.pone.0301984)
Supplement: S1 Raw data — (XLSX) [file pone.0301984.s001.xlsx]

## Sheet: raw data
ID	Q1_Participant included or not	Q2_Gender	Q3_Age	Two categories of Age	Q4__Education	Q5_income	Categories of income	Q6_Type of live streamer	Q7_Work posture	Q8_Fluctation in followers count	Q9_Rest days per month	Categories of rest days per month	Q10_Length of live streaming in a 24 hours day	Q11_Live stream time slot	Q11_Choice1 live stearm time slot(8: 00 - 12:00)	Q11_Choice2 live stearm time slot(12:00 - 14:00)	Q11_Choice3live stearm time slot(14:00 - 19:00)	Q11_Choice4 live stearm time slot(19:00 - 24:00)	Q11_Choice5 live stearm time slot(0:00 - 8:00)	Q12_Work performance	Q13_Work tenure	Q14_Cyberbullying	Q15_MBI item1	Q15_MBI item2	Q15_MBI item3	Q15_MBI item4	Q15_MBI item5	Q15_MBI item6	Q15_MBI item7	Q15_MBI item8	Q15_MBI item9	Q15_MBI item10	Q15_MBI item11	Q15_MBI item12	Q15_MBI item13	Q15_MBI item14	Q15_MBI item15	Q15_MBI item16	Q15_MBI item17	Emotional exhaustion score(EE)	Depersonalization(DP)	Personal accomplishment(PA)	Catergories of EE	Catergories of DP	Catergories of burnout	Q16_JCQ22-item1	Q16_JCQ22-item2	Q16_JCQ22-item3	Q16_JCQ22-item4
283	included	female	25	more than 25 years	high/vocational high/technical secondary school	52505	>10000	game streamer	continuous sitting	significantly decreased	0	less than 4 days	2-4h	daytime		1				completed three-four months	more than 1 year	yes	1	1	2	3	3	1	4	3	3	3	3	2	3	4	3	2	3	7	6	14	negative	negative	negative	4	3	3	3
337	included	female	24	16-24 years	junior college	51000	>10000	other	continuous sitting	significantly increased	2	less than 4 days	6-8h	evening time				1		completed five-six months	more than 1 year	yes	1	2	4	2	2	5	3	5	3	5	3	3	2	4	3	2	3	13	7	15	negative	negative	negative	1	3	2	2
245	excluded	male	24	16-24 years	undergraduate and above	50005	>10000	other	continuous walking	significantly increased	100000	more than 4 days	4-6h	daytime		1				never completed on time	#NULL!	no	1	1	1	1	1	1	1	1	1	1	1	1	1	1	1	1	1	0	0	0	negative	negative	negative	1	1	1	1
12	included	female	22	16-24 years	undergraduate and above	50000	>10000	other	periodic posture change	no significant change	6	more than 4 days	4-6h	daytime		1				completed five-six months	more than 1 year	yes	7	7	7	7	7	7	7	7	3	7	5	5	7	7	7	7	7	36	16	42	positive	positive	positive	4	4	4	4
344	included	female	30	more than 25 years	junior college	42500	>10000	entertainment streamer	continuous sitting	no significant change	1	less than 4 days	2-4h	evening time				1		completed five-six months	more than 1 year	yes	2	4	3	7	3	5	3	3	3	3	3	3	3	6	5	3	5	14	6	27	negative	negative	negative	2	3	3	3
368	included	female	25	more than 25 years	junior college	41000	>10000	other	continuous sitting	no significant change	2	less than 4 days	2-4h	daytime			1			completed five-six months	less than 1 year	no	2	3	3	3	4	4	4	4	4	5	5	6	5	6	5	5	6	21	10	26	negative	negative	negative	2	4	4	4
13	included	female	23	16-24 years	undergraduate and above	39000	>10000	other	continuous sitting	no significant change	6	more than 4 days	4-6h	daytime			1			completed five-six months	more than 1 year	no	2	3	3	3	2	3	1	3	4	3	3	2	4	2	2	2	3	12	5	11	negative	negative	negative	2	2	3	3
214	included	male	25	more than 25 years	junior college	28000	>10000	game streamer	continuous standing	significantly decreased	2	less than 4 days	4-6h	daytime			1			completed three-four months	less than 1 year	no	1	1	3	1	1	1	6	2	6	3	1	1	3	5	1	1	1	9	1	11	negative	negative	negative	2	2	1	3
234	excluded	male	23	16-24 years	junior college	27500	>10000	game streamer	continuous sitting	significantly increased	8	more than 4 days	6-8h	daytime		1				completed five-six months	less than 1 year	no	2	1	1	1	1	1	1	1	1	1	1	1	1	1	1	1	1	1	0	0	negative	negative	negative	4	4	4	4
289	included	male	39	more than 25 years	junior college	25000	>10000	entertainment streamer	continuous sitting	increasing slowly	6	more than 4 days	2-4h	daytime			1			completed five-six months	more than 1 year	no	1	2	3	4	4	2	4	4	4	2	2	4	4	2	2	2	4	11	7	15	negative	negative	negative	2	3	2	3
130	included	female	25	more than 25 years	undergraduate and above	20750	>10000	other	continuous sitting	increasing slowly	4	4 days	>8h	daytime			1			completed three-four months	less than 1 year	no	5	5	3	3	4	5	3	3	3	5	5	5	6	6	6	6	6	25	9	28	negative	negative	negative	4	4	4	4
285	included	male	25	more than 25 years	junior college	20000	>10000	other	continuous standing	significantly increased	9	more than 4 days	2-4h	daytime	1					completed three-four months	more than 1 year	yes	7	1	1	1	1	1	1	1	2	2	3	4	3	1	4	3	3	13	2	7	negative	negative	negative	3	3	3	3
138	included	female	22	16-24 years	undergraduate and above	18500	>10000	other	continuous sitting	increasing slowly	4	4 days	6-8h	daytime			1			completed five-six months	less than 1 year	no	2	2	2	2	7	5	2	2	2	2	2	2	2	2	2	2	2	7	8	10	negative	negative	negative	3	3	3	3
4	included	male	27	more than 25 years	undergraduate and above	17500	>10000	entertainment streamer	continuous sitting	significantly increased	4	4 days	6-8h	evening time				1		completed one-two months	less than 1 year	yes	4	5	4	5	4	4	4	4	4	4	4	4	4	4	4	4	4	22	9	22	negative	negative	negative	3	3	3	3
199	included	female	23	16-24 years	undergraduate and above	17500	>10000	game streamer	continuous sitting	significantly decreased	4	4 days	6-8h	evening time				1		completed one-two months	more than 1 year	yes	2	3	3	3	3	3	3	3	3	3	2	2	4	4	3	3	2	12	5	15	negative	negative	negative	2	2	3	3
207	included	female	18	16-24 years	undergraduate and above	16000	>10000	other	continuous sitting	no significant change	4	4 days	4-6h	evening time					1	completed three-four months	more than 1 year	yes	3	2	1	2	2	2	2	3	3	4	4	4	2	3	4	3	2	13	6	10	negative	negative	negative	3	3	3	3
225	included	female	24	16-24 years	junior college	16000	>10000	other	periodic posture change	significantly increased	2	less than 4 days	>8h	daytime			1	1		never completed on time	more than 1 year	yes	4	4	4	5	1	4	1	1	1	1	1	1	5	4	4	4	3	12	0	19	negative	negative	negative	2	3	3	3
297	included	male	23	16-24 years	undergraduate and above	14000	>10000	entertainment streamer	continuous sitting	increasing slowly	4	4 days	6-8h	daytime			1	1		completed three-four months	more than 1 year	yes	5	5	5	4	4	4	4	3	2	6	3	2	4	4	4	5	4	23	7	21	negative	negative	negative	4	3	2	2
133	included	female	22	16-24 years	junior college	13000	>10000	other	periodic posture change	increasing slowly	#NULL!	#NULL!	6-8h	daytime		1	1			never completed on time	less than 1 year	no	3	3	2	5	1	4	4	1	2	2	2	1	4	5	5	2	4	8	1	24	negative	negative	negative	2	3	3	3
6	included	female	24	16-24 years	undergraduate and above	12800	>10000	entertainment streamer	continuous sitting	increasing slowly	#NULL!	#NULL!	2-4h	daytime			1			completed one-two months	more than 1 year	yes	4	4	4	4	4	5	5	5	5	4	4	4	5	4	4	4	5	22	10	25	negative	negative	negative	3	3	3	3
300	included	male	22	16-24 years	undergraduate and above	12500	>10000	entertainment streamer	continuous sitting	increasing slowly	4	4 days	4-6h	evening time				1		completed three-four months	more than 1 year	yes	4	4	4	4	4	4	4	4	4	4	4	4	4	4	4	4	4	21	9	21	negative	negative	negative	3	3	1	1
56	included	female	27	more than 25 years	high/vocational high/technical secondary school	12500	>10000	entertainment streamer	continuous sitting	significantly increased	2	less than 4 days	6-8h	evening time				1	1	completed one-two months	more than 1 year	no	2	3	1	2	3	1	1	1	1	4	3	1	1	1	2	2	3	7	4	4	negative	negative	negative	4	3	3	3
144	included	female	22	16-24 years	junior college	12500	>10000	other	periodic posture change	significantly decreased	5	more than 4 days	6-8h	daytime		1		1		never completed on time	more than 1 year	yes	5	5	5	5	6	7	5	4	4	4	4	7	5	5	4	5	5	28	11	29	positive	positive	positive	4	3	4	4
176	included	female	27	more than 25 years	undergraduate and above	12500	>10000	entertainment streamer	periodic posture change	no significant change	8	more than 4 days	6-8h	daytime		1	1	1		never completed on time	more than 1 year	yes	4	4	5	3	3	5	6	1	2	4	3	1	5	4	5	3	5	16	4	26	negative	negative	negative	4	4	3	3
286	included	female	23	16-24 years	high/vocational high/technical secondary school	12500	>10000	game streamer	continuous sitting	increasing slowly	2	less than 4 days	6-8h	daytime			1			completed three-four months	more than 1 year	yes	2	3	4	2	1	2	1	1	5	3	2	3	5	4	7	2	2	15	1	16	negative	negative	negative	2	2	2	3
11	included	female	25	more than 25 years	junior college	12500	>10000	entertainment streamer	continuous standing	significantly increased	4	4 days	4-6h	daytime	1					completed one-two months	less than 1 year	yes	3	7	5	7	4	3	4	1	1	1	3	1	4	7	6	3	4	14	5	28	negative	negative	negative	3	3	2	2
48	included	female	26	more than 25 years	undergraduate and above	12000	>10000	other	continuous sitting	significantly decreased	2	less than 4 days	2-4h	evening time				1	1	completed one-two months	more than 1 year	yes	1	1	2	3	1	1	1	1	1	2	3	1	1	4	4	4	3	5	2	10	negative	negative	negative	1	1	1	1
122	included	female	22	16-24 years	junior college	12000	>10000	other	continuous walking	significantly decreased	6	more than 4 days	>8h	daytime	1		1		1	completed one-two months	more than 1 year	no	7	7	4	4	5	7	7	7	7	7	4	5	7	7	7	6	6	36	13	38	positive	positive	positive	4	4	4	4
109	included	male	21	16-24 years	junior college	12000	>10000	entertainment streamer	continuous walking	increasing slowly	5	more than 4 days	4-6h	daytime	1	1				completed three-four months	less than 1 year	yes	4	6	6	6	6	5	5	4	6	6	6	6	6	6	6	6	6	33	13	33	positive	positive	positive	4	4	4	3
36	included	male	27	more than 25 years	high/vocational high/technical secondary school	12000	>10000	other	continuous sitting	no significant change	2	less than 4 days	4-6h	daytime	1			1		completed five-six months	more than 1 year	yes	5	5	6	7	5	6	7	5	5	5	4	4	7	5	5	5	5	28	11	35	positive	positive	positive	4	3	4	4
101	included	female	22	16-24 years	junior college	12000	>10000	entertainment streamer	continuous sitting	no significant change	4	4 days	4-6h	daytime	1			1		completed three-four months	more than 1 year	yes	5	6	4	4	5	6	4	4	4	4	7	6	4	4	4	5	5	27	13	24	negative	positive	negative	3	3	3	3
80	included	male	22	16-24 years	junior college	12000	>10000	entertainment streamer	periodic posture change	increasing slowly	4	4 days	4-6h	daytime		1	1		1	completed one-two months	more than 1 year	no	4	4	5	6	4	4	4	4	5	6	4	4	7	7	7	6	4	27	9	32	negative	negative	negative	3	3	3	3
153	included	female	24	16-24 years	junior college	12000	>10000	other	continuous walking	increasing slowly	4	4 days	4-6h	daytime		1	1		1	completed three-four months	more than 1 year	no	5	5	6	7	5	6	7	4	4	4	4	4	6	4	5	5	5	26	10	33	negative	negative	negative	3	3	3	3
18	included	female	23	16-24 years	junior high school and below	12000	>10000	other	continuous standing	increasing slowly	4	4 days	4-6h	daytime			1	1		completed three-four months	less than 1 year	yes	5	6	4	4	5	5	6	4	4	4	4	5	6	4	4	4	4	25	10	26	negative	negative	negative	4	4	3	3
111	included	male	22	16-24 years	junior college	12000	>10000	game streamer	continuous sitting	no significant change	3	less than 4 days	4-6h	daytime		1	1		1	completed five-six months	less than 1 year	no	4	4	4	4	4	4	4	4	4	4	4	5	6	4	4	4	4	22	9	23	negative	negative	negative	4	4	4	3
164	included	female	24	16-24 years	junior college	12000	>10000	other	continuous sitting	increasing slowly	4	4 days	6-8h	daytime			1	1		completed five-six months	more than 1 year	yes	5	5	5	4	4	5	5	3	3	3	4	3	5	5	5	2	5	19	8	27	negative	negative	negative	4	4	3	3
172	included	female	28	more than 25 years	undergraduate and above	12000	>10000	entertainment streamer	continuous sitting	increasing slowly	8	more than 4 days	6-8h	daytime	1			1		never completed on time	more than 1 year	yes	3	4	3	5	4	6	6	2	1	3	3	4	3	4	3	2	4	13	6	24	negative	negative	negative	4	4	3	4
338	included	female	22	16-24 years	undergraduate and above	12000	>10000	other	continuous sitting	significantly increased	6	more than 4 days	4-6h	daytime			1			completed three-four months	more than 1 year	no	1	2	4	5	3	3	5	3	2	4	2	3	3	5	3	2	4	11	5	21	negative	negative	negative	1	2	3	3
235	included	female	23	16-24 years	high/vocational high/technical secondary school	11750	>10000	game streamer	continuous sitting	no significant change	5	more than 4 days	4-6h	evening time				1		completed five-six months	more than 1 year	no	2	5	4	4	3	3	4	1	3	3	3	4	4	4	4	3	2	17	4	18	negative	negative	negative	2	2	2	2
166	included	female	20	16-24 years	high/vocational high/technical secondary school	11750	>10000	other	continuous standing	significantly increased	5	more than 4 days	6-8h	evening time				1	1	completed five-six months	more than 1 year	yes	4	4	3	5	3	4	4	3	2	4	3	3	4	2	2	3	5	16	6	19	negative	negative	negative	3	3	3	3
219	included	female	20	16-24 years	undergraduate and above	11500	>10000	game streamer	continuous sitting	significantly increased	4	4 days	4-6h	evening time				1		completed one-two months	more than 1 year	no	1	1	1	4	4	4	3	3	5	3	3	3	2	3	4	3	3	10	7	16	negative	negative	negative	2	1	4	1
70	included	male	24	16-24 years	junior college	11500	>10000	game streamer	continuous sitting	significantly decreased	3	less than 4 days	4-6h	evening time				1	1	never completed on time	more than 1 year	yes	1	3	4	1	3	3	3	2	2	1	3	3	3	3	4	1	3	8	5	13	negative	negative	negative	1	2	2	2
43	included	female	22	16-24 years	junior college	11500	>10000	entertainment streamer	continuous standing	significantly decreased	3	less than 4 days	2-4h	daytime			1	1	1	completed three-four months	more than 1 year	yes	6	6	7	4	6	6	6	6	5	4	6	6	6	6	6	7	7	34	15	34	positive	positive	positive	4	4	4	4
42	included	female	24	16-24 years	junior college	11500	>10000	entertainment streamer	continuous sitting	significantly decreased	6	more than 4 days	4-6h	daytime	1	1		1		completed five-six months	less than 1 year	no	6	6	6	6	6	6	6	7	4	6	6	6	6	6	6	6	6	33	16	35	positive	positive	positive	4	4	4	4
20	included	male	26	more than 25 years	high/vocational high/technical secondary school	11500	>10000	entertainment streamer	continuous walking	increasing slowly	3	less than 4 days	2-4h	daytime	1		1			completed one-two months	more than 1 year	no	7	4	5	7	7	7	7	6	5	7	7	7	7	7	4	4	5	32	17	37	positive	positive	positive	4	4	4	3
50	included	female	24	16-24 years	high/vocational high/technical secondary school	11500	>10000	other	continuous walking	significantly decreased	6	more than 4 days	4-6h	daytime		1	1			completed three-four months	more than 1 year	yes	6	6	7	5	5	5	6	7	5	5	5	5	4	7	5	5	5	32	14	30	positive	positive	positive	4	4	4	4
254	included	male	35	more than 25 years	high/vocational high/technical secondary school	11000	>10000	entertainment streamer	continuous walking	increasing slowly	2	less than 4 days	>8h	evening time					1	completed three-four months	less than 1 year	no	4	4	4	4	3	3	3	3	2	2	2	2	5	4	3	2	2	13	5	17	negative	negative	negative	2	2	1	3
339	included	male	24	16-24 years	undergraduate and above	11000	>10000	game streamer	continuous sitting	significantly decreased	2	less than 4 days	2-4h	evening time				1		completed three-four months	less than 1 year	yes	2	3	2	2	2	2	2	2	2	2	2	2	2	2	2	2	2	8	3	7	negative	negative	negative	2	2	2	2
84	included	female	27	more than 25 years	high/vocational high/technical secondary school	11000	>10000	game streamer	continuous walking	no significant change	5	more than 4 days	>8h	daytime	1	1				completed three-four months	more than 1 year	yes	4	5	7	7	7	7	6	5	7	7	7	7	7	4	4	4	5	34	16	33	positive	positive	positive	4	4	3	4
104	included	male	21	16-24 years	junior high school and below	11000	>10000	other	continuous walking	increasing slowly	2	less than 4 days	6-8h	daytime	1	1				completed five-six months	more than 1 year	yes	4	6	6	6	7	7	4	6	6	6	6	6	7	4	6	6	6	33	16	33	positive	positive	positive	4	4	4	4
54	included	female	23	16-24 years	junior high school and below	11000	>10000	other	periodic posture change	significantly increased	5	more than 4 days	6-8h	daytime	1	1				completed five-six months	more than 1 year	yes	6	6	7	4	6	6	6	6	6	6	7	4	6	6	5	5	5	33	16	31	positive	positive	positive	1	1	2	2
117	included	male	23	16-24 years	junior college	11000	>10000	game streamer	continuous sitting	significantly decreased	3	less than 4 days	4-6h	daytime		1	1	1		completed five-six months	more than 1 year	yes	4	6	6	6	6	5	5	4	6	6	6	6	6	6	6	6	6	33	13	33	positive	positive	positive	4	4	4	3
30	included	female	24	16-24 years	high/vocational high/technical secondary school	11000	>10000	game streamer	continuous standing	significantly decreased	4	4 days	6-8h	daytime	1		1		1	completed five-six months	more than 1 year	yes	5	5	4	6	6	7	4	6	6	6	6	6	6	7	4	6	6	31	15	33	positive	positive	positive	4	4	4	4
38	included	female	27	more than 25 years	undergraduate and above	11000	>10000	entertainment streamer	continuous sitting	increasing slowly	4	4 days	2-4h	daytime		1		1		completed three-four months	more than 1 year	no	7	4	6	6	6	6	6	5	5	6	7	5	5	5	5	4	7	30	15	33	positive	positive	positive	3	4	4	3
88	included	male	21	16-24 years	junior high school and below	11000	>10000	game streamer	continuous standing	no significant change	5	more than 4 days	4-6h	daytime		1	1	1		never completed on time	more than 1 year	no	5	6	4	4	5	6	4	4	4	4	7	6	4	4	4	5	5	27	13	24	negative	positive	negative	3	4	3	3
61	included	female	25	more than 25 years	junior high school and below	11000	>10000	game streamer	periodic posture change	increasing slowly	2	less than 4 days	6-8h	daytime	1	1				completed five-six months	less than 1 year	no	1	2	4	1	1	2	4	4	1	2	4	4	4	3	3	2	4	9	6	14	negative	negative	negative	4	4	3	4
340	included	male	21	16-24 years	junior college	10999.5	>10000	other	continuous walking	increasing slowly	2	less than 4 days	4-6h	daytime			1			completed three-four months	more than 1 year	yes	1	1	1	2	3	5	3	2	3	3	3	3	4	3	2	2	2	7	5	14	negative	negative	negative	2	3	3	3
165	included	female	23	16-24 years	junior college	10750	>10000	other	periodic posture change	increasing slowly	6	more than 4 days	6-8h	evening time				1	1	completed five-six months	more than 1 year	yes	6	7	6	6	6	6	4	6	5	7	6	5	3	4	4	6	4	35	15	24	positive	positive	positive	3	3	2	3
16	included	female	23	16-24 years	undergraduate and above	10750	>10000	other	continuous sitting	no significant change	4	4 days	4-6h	daytime		1	1			completed one-two months	less than 1 year	no	6	6	6	4	7	5	3	6	6	3	6	5	3	3	3	4	3	29	16	17	positive	positive	positive	3	3	3	3
134	included	female	20	16-24 years	junior college	10650	>10000	other	continuous sitting	increasing slowly	4	4 days	6-8h	daytime	1	1	1			completed three-four months	less than 1 year	no	5	5	5	5	5	5	5	5	5	5	5	5	5	5	5	5	5	28	12	28	positive	positive	positive	3	3	3	3
362	included	female	32	more than 25 years	undergraduate and above	10500	>10000	entertainment streamer	continuous standing	significantly decreased	4	4 days	>8h	evening time				1		completed one-two months	less than 1 year	yes	4	3	2	6	2	4	3	3	5	4	4	3	3	4	4	1	2	15	6	19	negative	negative	negative	1	3	3	1
118	included	male	21	16-24 years	junior high school and below	10500	>10000	entertainment streamer	continuous sitting	significantly decreased	3	less than 4 days	4-6h	evening time				1	1	completed five-six months	more than 1 year	no	2	3	1	2	3	1	1	1	1	4	3	1	1	1	2	2	3	7	4	4	negative	negative	negative	4	3	4	4
45	included	male	25	more than 25 years	junior high school and below	10500	>10000	other	periodic posture change	no significant change	5	more than 4 days	2-4h	daytime	1		1		1	completed one-two months	more than 1 year	yes	7	7	5	7	7	7	7	7	7	7	7	7	7	7	7	7	7	40	18	42	positive	positive	positive	3	4	4	4
94	included	female	24	16-24 years	high/vocational high/technical secondary school	10500	>10000	other	continuous standing	significantly decreased	3	less than 4 days	>8h	daytime	1	1		1		completed three-four months	more than 1 year	no	7	7	4	5	7	7	7	7	7	7	7	7	7	7	7	7	7	39	18	40	positive	positive	positive	4	4	4	4
52	included	female	27	more than 25 years	junior college	10500	>10000	game streamer	continuous walking	significantly increased	6	more than 4 days	6-8h	daytime			1	1		completed three-four months	more than 1 year	no	7	7	7	4	6	6	6	6	6	6	6	6	7	4	6	6	6	38	15	32	positive	positive	positive	2	2	1	1
91	included	male	21	16-24 years	undergraduate and above	10500	>10000	game streamer	continuous sitting	increasing slowly	6	more than 4 days	>8h	daytime	1	1		1		completed three-four months	more than 1 year	yes	6	6	6	6	5	4	6	6	6	6	6	6	6	6	6	6	6	35	14	33	positive	positive	positive	2	2	2	2
146	included	female	22	16-24 years	junior college	10500	>10000	other	periodic posture change	increasing slowly	4	4 days	4-6h	daytime		1	1		1	completed five-six months	more than 1 year	no	6	6	6	6	6	6	6	7	4	6	6	6	6	6	6	6	6	33	16	35	positive	positive	positive	4	4	3	3
89	included	male	27	more than 25 years	junior college	10500	>10000	other	continuous walking	increasing slowly	4	4 days	4-6h	daytime		1		1		completed five-six months	more than 1 year	yes	4	6	6	6	6	5	5	4	6	6	6	6	6	6	6	6	6	33	13	33	positive	positive	positive	4	4	4	3
119	included	female	22	16-24 years	junior high school and below	10500	>10000	game streamer	continuous sitting	significantly decreased	4	4 days	6-8h	daytime		1		1		completed five-six months	more than 1 year	yes	4	6	6	6	6	5	5	4	6	6	6	6	6	6	6	6	6	33	13	33	positive	positive	positive	4	4	3	4
140	included	female	25	more than 25 years	junior high school and below	10500	>10000	game streamer	continuous sitting	no significant change	4	4 days	4-6h	daytime		1	1	1		completed three-four months	less than 1 year	no	6	7	5	5	5	4	4	7	5	5	5	5	5	5	5	5	5	31	14	26	positive	positive	positive	3	4	4	3
37	included	female	27	more than 25 years	junior college	10500	>10000	other	periodic posture change	significantly increased	2	less than 4 days	6-8h	daytime			1	1	1	completed five-six months	less than 1 year	no	5	5	5	5	5	5	6	6	6	7	5	5	5	5	5	5	5	31	13	29	positive	positive	positive	4	4	4	3
150	included	female	27	more than 25 years	undergraduate and above	10500	>10000	game streamer	periodic posture change	increasing slowly	4	4 days	>8h	daytime		1		1		completed one-two months	more than 1 year	yes	7	5	7	5	6	5	6	7	6	4	4	4	4	4	4	4	4	30	14	25	positive	positive	positive	3	4	4	3
78	included	male	25	more than 25 years	high/vocational high/technical secondary school	10500	>10000	other	periodic posture change	significantly decreased	6	more than 4 days	4-6h	daytime			1	1		completed five-six months	more than 1 year	yes	5	5	4	7	5	5	5	5	5	5	5	5	5	6	6	7	5	29	12	32	positive	positive	positive	2	2	2	2
157	included	female	25	more than 25 years	junior college	10500	>10000	entertainment streamer	continuous walking	significantly increased	3	less than 4 days	6-8h	daytime			1	1		completed one-two months	more than 1 year	yes	5	6	4	4	7	7	7	6	4	4	4	4	4	4	5	6	4	26	14	28	negative	positive	negative	1	1	2	2
328	included	male	43	more than 25 years	junior high school and below	10500	>10000	entertainment streamer	periodic posture change	no significant change	7	more than 4 days	2-4h	daytime	1		1	1		never completed on time	less than 1 year	yes	5	6	6	4	3	6	3	6	5	4	3	2	5	5	5	5	5	26	9	26	negative	negative	negative	3	3	2	2
32	included	male	21	16-24 years	junior college	10500	>10000	game streamer	periodic posture change	significantly increased	5	more than 4 days	>8h	daytime	1	1		1		never completed on time	more than 1 year	yes	1	1	2	3	1	1	1	1	1	2	3	1	1	4	4	4	3	5	2	10	negative	negative	negative	4	3	4	4
226	included	female	24	16-24 years	undergraduate and above	10500	>10000	other	continuous standing	significantly decreased	8	more than 4 days	4-6h	daytime		1				completed one-two months	less than 1 year	yes	1	1	1	1	1	1	2	1	1	2	1	1	1	1	1	1	1	1	0	1	negative	negative	negative	1	1	1	1
301	included	male	22	16-24 years	high/vocational high/technical secondary school	10400	>10000	entertainment streamer	continuous walking	no significant change	0	less than 4 days	4-6h	daytime			1			completed one-two months	more than 1 year	yes	4	7	4	5	2	5	3	7	3	7	3	5	1	1	4	7	5	30	9	17	positive	negative	negative	2	3	1	1
155	included	female	27	more than 25 years	junior college	10000	>10000	entertainment streamer	continuous standing	no significant change	2	less than 4 days	4-6h	daytime	1	1				completed five-six months	more than 1 year	yes	7	7	7	7	6	5	7	7	7	7	7	7	7	7	7	7	7	42	17	40	positive	positive	positive	4	4	4	3
149	included	female	27	more than 25 years	junior high school and below	10000	>10000	entertainment streamer	periodic posture change	significantly decreased	3	less than 4 days	6-8h	daytime			1	1		completed three-four months	less than 1 year	no	7	7	4	5	7	7	7	7	7	7	7	7	7	7	7	7	7	39	18	40	positive	positive	positive	1	1	2	1
143	included	female	21	16-24 years	junior college	10000	>10000	game streamer	continuous walking	significantly decreased	3	less than 4 days	6-8h	daytime		1		1		completed three-four months	less than 1 year	yes	7	7	4	4	5	7	7	7	7	7	7	7	4	5	7	7	7	39	16	34	positive	positive	positive	4	4	3	4
321	included	male	30	more than 25 years	undergraduate and above	10000	>10000	other	continuous standing	increasing slowly	4	4 days	>8h	daytime	1	1	1			never completed on time	less than 1 year	no	5	7	7	6	6	3	6	6	6	6	6	6	6	6	6	6	6	36	15	32	positive	positive	positive	3	3	3	3
86	included	female	27	more than 25 years	junior college	10000	>10000	entertainment streamer	continuous sitting	significantly decreased	2	less than 4 days	4-6h	daytime	1	1		1		completed five-six months	less than 1 year	no	7	4	6	6	6	6	5	4	6	6	7	7	7	4	6	6	6	35	14	33	positive	positive	positive	2	1	1	2
60	included	male	22	16-24 years	high/vocational high/technical secondary school	10000	>10000	game streamer	continuous sitting	increasing slowly	4	4 days	>8h	daytime		1	1		1	never completed on time	less than 1 year	no	6	6	7	4	6	6	6	6	6	6	7	4	6	6	5	5	5	33	16	31	positive	positive	positive	2	1	1	2
99	included	male	24	16-24 years	junior college	10000	>10000	other	continuous sitting	significantly increased	3	less than 4 days	4-6h	daytime		1		1		completed three-four months	less than 1 year	yes	6	7	5	5	5	5	6	7	5	5	5	5	5	5	6	7	5	33	14	30	positive	positive	positive	4	3	4	4
75	included	male	23	16-24 years	junior high school and below	10000	>10000	game streamer	continuous walking	increasing slowly	5	more than 4 days	4-6h	daytime	1		1			completed five-six months	more than 1 year	yes	4	6	6	6	6	5	5	4	6	6	6	6	6	6	6	6	6	33	13	33	positive	positive	positive	1	1	1	1
145	included	female	26	more than 25 years	junior college	10000	>10000	game streamer	continuous sitting	increasing slowly	5	more than 4 days	2-4h	daytime		1	1	1		never completed on time	more than 1 year	yes	5	6	7	5	5	6	7	5	5	6	7	5	5	4	4	4	7	31	14	31	positive	positive	positive	4	3	3	3
21	included	male	26	more than 25 years	high/vocational high/technical secondary school	10000	>10000	other	periodic posture change	increasing slowly	6	more than 4 days	>8h	daytime	1		1		1	completed five-six months	more than 1 year	no	6	6	6	7	4	5	5	5	5	4	7	5	5	5	6	6	6	31	13	32	positive	positive	positive	4	4	4	4
31	included	male	23	16-24 years	undergraduate and above	10000	>10000	other	continuous sitting	significantly increased	4	4 days	6-8h	daytime	1			1		never completed on time	more than 1 year	yes	7	4	6	6	6	6	6	5	5	6	7	5	5	5	5	4	7	30	15	33	positive	positive	positive	4	4	3	4
65	included	female	26	more than 25 years	high/vocational high/technical secondary school	10000	>10000	game streamer	continuous walking	significantly decreased	6	more than 4 days	4-6h	daytime	1	1		1		completed three-four months	more than 1 year	no	7	4	6	6	6	6	6	5	5	6	7	5	5	5	5	4	7	30	15	33	positive	positive	positive	4	4	4	3
98	included	female	27	more than 25 years	high/vocational high/technical secondary school	10000	>10000	other	continuous walking	increasing slowly	6	more than 4 days	4-6h	daytime			1	1	1	completed five-six months	more than 1 year	yes	5	5	6	7	5	6	7	5	5	5	4	4	7	5	5	5	5	28	11	35	positive	positive	positive	2	2	1	2
85	included	male	23	16-24 years	undergraduate and above	10000	>10000	entertainment streamer	periodic posture change	increasing slowly	6	more than 4 days	2-4h	daytime		1		1		completed three-four months	less than 1 year	no	5	5	6	7	5	6	7	4	4	4	4	4	6	4	5	5	5	26	10	33	negative	negative	negative	1	1	2	1
97	included	female	26	more than 25 years	junior college	10000	>10000	game streamer	continuous walking	significantly decreased	6	more than 4 days	>8h	daytime		1		1		completed three-four months	more than 1 year	yes	1	1	2	3	1	3	2	4	4	4	4	3	2	4	1	1	1	9	6	9	negative	negative	negative	3	3	3	3
57	included	male	21	16-24 years	junior college	10000	>10000	entertainment streamer	continuous sitting	increasing slowly	6	more than 4 days	6-8h	daytime		1	1			completed five-six months	more than 1 year	no	1	3	4	1	3	3	3	2	2	1	3	3	3	3	4	1	3	8	5	13	negative	negative	negative	1	1	1	1
224	included	male	21	16-24 years	junior college	10000	>10000	entertainment streamer	continuous walking	increasing slowly	7	more than 4 days	>8h	daytime		1				completed three-four months	more than 1 year	no	3	3	2	2	2	1	2	2	2	1	1	1	1	1	1	2	2	7	2	3	negative	negative	negative	3	4	2	2
135	included	female	22	16-24 years	high/vocational high/technical secondary school	10000	>10000	other	continuous sitting	increasing slowly	4	4 days	6-8h	daytime	1	1	1			completed three-four months	less than 1 year	no	3	3	3	5	2	5	3	1	2	1	1	1	7	4	3	1	5	7	1	25	negative	negative	negative	2	4	2	3
100	included	male	24	16-24 years	high/vocational high/technical secondary school	9500	5000-10000	entertainment streamer	continuous walking	significantly decreased	6	more than 4 days	6-8h	evening time				1	1	completed one-two months	more than 1 year	yes	7	4	6	6	6	6	5	4	6	6	7	7	7	4	6	6	6	35	14	33	positive	positive	positive	2	1	1	2
171	included	female	23	16-24 years	junior college	9500	5000-10000	other	periodic posture change	increasing slowly	7	more than 4 days	6-8h	evening time				1	1	completed five-six months	more than 1 year	yes	6	5	6	2	6	6	4	4	5	6	4	3	3	3	3	2	4	26	11	18	negative	positive	negative	3	3	2	3
46	included	male	27	more than 25 years	high/vocational high/technical secondary school	9500	5000-10000	other	continuous standing	significantly decreased	2	less than 4 days	6-8h	evening time				1	1	completed five-six months	more than 1 year	no	4	1	3	3	4	1	3	3	3	2	2	1	3	3	3	3	4	10	6	13	negative	negative	negative	3	3	3	4
120	included	male	25	more than 25 years	high/vocational high/technical secondary school	9500	5000-10000	other	periodic posture change	increasing slowly	6	more than 4 days	>8h	daytime		1		1		completed three-four months	more than 1 year	yes	7	7	7	7	6	5	7	7	7	7	7	7	7	7	7	7	7	42	17	40	positive	positive	positive	4	3	4	4
53	included	female	22	16-24 years	high/vocational high/technical secondary school	9500	5000-10000	game streamer	continuous standing	significantly decreased	2	less than 4 days	6-8h	daytime		1	1	1		completed one-two months	more than 1 year	no	7	7	7	4	6	6	6	6	6	6	6	6	7	4	6	6	6	38	15	32	positive	positive	positive	3	4	4	3
156	included	female	23	16-24 years	high/vocational high/technical secondary school	9500	5000-10000	game streamer	periodic posture change	significantly decreased	5	more than 4 days	4-6h	daytime			1	1	1	completed five-six months	more than 1 year	yes	7	4	6	6	6	6	5	4	6	6	7	7	7	4	6	6	6	35	14	33	positive	positive	positive	3	4	4	4
28	included	male	25	more than 25 years	junior high school and below	9500	5000-10000	game streamer	continuous walking	increasing slowly	2	less than 4 days	6-8h	daytime			1	1		completed three-four months	more than 1 year	yes	7	4	6	6	6	6	5	4	6	6	7	7	7	4	6	6	6	35	14	33	positive	positive	positive	4	4	3	3
23	included	female	26	more than 25 years	junior college	9500	5000-10000	entertainment streamer	continuous standing	significantly decreased	6	more than 4 days	2-4h	daytime			1	1		never completed on time	more than 1 year	yes	4	5	7	7	7	7	6	5	7	7	7	7	7	4	4	4	5	34	16	33	positive	positive	positive	4	4	4	4
87	included	male	21	16-24 years	high/vocational high/technical secondary school	9500	5000-10000	game streamer	continuous walking	increasing slowly	5	more than 4 days	4-6h	daytime		1	1		1	completed one-two months	less than 1 year	yes	4	6	6	6	6	6	6	6	6	7	7	5	5	5	5	5	5	32	16	31	positive	positive	positive	3	3	3	3
151	included	female	21	16-24 years	junior college	9500	5000-10000	entertainment streamer	continuous standing	increasing slowly	6	more than 4 days	>8h	daytime	1	1				completed one-two months	more than 1 year	no	6	7	5	5	5	4	4	7	5	5	5	5	5	5	5	5	5	31	14	26	positive	positive	positive	3	4	3	3
160	included	female	25	more than 25 years	junior college	9500	5000-10000	game streamer	continuous standing	significantly increased	6	more than 4 days	6-8h	daytime		1	1			completed five-six months	less than 1 year	yes	7	4	6	6	6	6	6	5	5	6	7	5	5	5	5	4	7	30	15	33	positive	positive	positive	4	4	4	4
105	included	female	21	16-24 years	junior college	9500	5000-10000	game streamer	continuous sitting	significantly decreased	4	4 days	6-8h	daytime			1	1		completed three-four months	more than 1 year	yes	6	5	5	5	6	4	4	4	5	6	4	4	4	4	7	6	4	30	11	25	positive	positive	positive	1	2	2	2
82	included	female	26	more than 25 years	undergraduate and above	9500	5000-10000	game streamer	continuous standing	no significant change	5	more than 4 days	6-8h	daytime	1	1		1		completed three-four months	more than 1 year	yes	5	5	4	7	5	5	5	6	7	5	5	5	5	6	7	5	5	29	13	33	positive	positive	positive	4	4	3	3
112	included	female	27	more than 25 years	high/vocational high/technical secondary school	9500	5000-10000	game streamer	continuous walking	significantly increased	5	more than 4 days	>8h	daytime	1	1	1			completed five-six months	more than 1 year	yes	4	7	7	6	4	4	5	6	4	4	4	4	4	4	4	5	6	28	11	26	positive	positive	positive	3	4	3	3
159	included	female	26	more than 25 years	junior college	9500	5000-10000	other	periodic posture change	significantly decreased	4	4 days	4-6h	daytime			1	1		completed five-six months	more than 1 year	no	2	3	4	2	4	3	4	3	1	1	4	3	1	2	2	2	3	9	8	10	negative	negative	negative	1	1	2	1
69	included	male	24	16-24 years	junior high school and below	9500	5000-10000	entertainment streamer	periodic posture change	significantly decreased	6	more than 4 days	4-6h	daytime	1	1				completed five-six months	more than 1 year	yes	2	3	1	2	3	1	1	1	1	4	3	1	1	1	2	2	3	7	4	4	negative	negative	negative	3	3	3	3
204	included	female	22	16-24 years	junior college	9500	5000-10000	entertainment streamer	periodic posture change	increasing slowly	4	4 days	4-6h	daytime		1				never completed on time	less than 1 year	no	1	1	1	1	1	1	1	1	1	1	1	1	1	1	1	1	1	0	0	0	negative	negative	negative	3	2	2	3
244	included	male	35	more than 25 years	junior college	9000	5000-10000	game streamer	periodic posture change	increasing slowly	4	4 days	2-4h	evening time				1		completed one-two months	more than 1 year	no	3	3	2	5	5	2	2	2	3	2	2	2	2	2	2	2	2	10	6	10	negative	negative	negative	1	2	2	2
71	included	male	24	16-24 years	junior college	9000	5000-10000	other	periodic posture change	increasing slowly	5	more than 4 days	6-8h	daytime		1	1			completed three-four months	less than 1 year	yes	6	6	6	6	5	4	6	6	6	6	6	6	6	6	6	6	6	35	14	33	positive	positive	positive	3	3	4	3
66	included	female	24	16-24 years	high/vocational high/technical secondary school	9000	5000-10000	game streamer	continuous walking	increasing slowly	4	4 days	2-4h	daytime		1	1			completed three-four months	more than 1 year	yes	6	6	6	5	7	7	7	7	4	6	6	6	6	7	7	7	4	34	17	36	positive	positive	positive	4	4	3	3
139	included	female	22	16-24 years	junior high school and below	9000	5000-10000	other	continuous walking	significantly increased	5	more than 4 days	2-4h	daytime	1	1	1			completed three-four months	more than 1 year	yes	6	7	5	5	5	5	6	7	5	5	5	5	5	5	6	7	5	33	14	30	positive	positive	positive	1	2	2	1
34	included	male	21	16-24 years	junior college	9000	5000-10000	game streamer	periodic posture change	significantly increased	2	less than 4 days	2-4h	daytime		1		1		completed five-six months	more than 1 year	yes	4	6	6	6	6	6	6	6	6	7	7	5	5	5	5	5	5	32	16	31	positive	positive	positive	4	4	3	4
323	included	female	28	more than 25 years	undergraduate and above	9000	5000-10000	other	continuous sitting	increasing slowly	4	4 days	4-6h	daytime			1	1		completed three-four months	more than 1 year	yes	4	6	6	5	5	5	5	3	7	6	6	4	4	3	4	6	4	32	11	23	positive	positive	positive	4	4	1	1
33	included	female	26	more than 25 years	high/vocational high/technical secondary school	9000	5000-10000	game streamer	continuous walking	increasing slowly	2	less than 4 days	6-8h	daytime	1			1		completed one-two months	less than 1 year	yes	6	7	5	5	5	4	4	7	5	5	5	5	5	5	5	5	5	31	14	26	positive	positive	positive	4	4	3	3
93	included	male	25	more than 25 years	junior college	9000	5000-10000	game streamer	continuous walking	significantly increased	5	more than 4 days	6-8h	daytime			1	1	1	completed one-two months	more than 1 year	no	7	6	4	4	5	5	6	4	4	4	4	4	4	5	6	4	4	26	10	27	negative	negative	negative	3	3	3	3
77	included	female	26	more than 25 years	junior college	9000	5000-10000	entertainment streamer	continuous standing	significantly decreased	5	more than 4 days	2-4h	daytime		1		1		completed three-four months	more than 1 year	no	1	2	3	1	1	1	4	4	3	1	1	1	1	2	3	1	1	5	3	6	negative	negative	negative	3	3	3	4
124	included	male	23	16-24 years	junior college	9000	5000-10000	game streamer	continuous sitting	significantly increased	6	more than 4 days	6-8h	daytime	1		1			never completed on time	less than 1 year	yes	1	1	2	3	1	1	1	1	1	2	3	1	1	4	4	4	3	5	2	10	negative	negative	negative	1	1	1	2
175	included	female	23	16-24 years	junior college	8900	5000-10000	other	periodic posture change	increasing slowly	5	more than 4 days	6-8h	daytime		1	1	1		completed five-six months	more than 1 year	yes	4	5	4	6	6	4	3	3	4	5	2	2	5	5	4	4	5	21	8	25	negative	negative	negative	3	4	3	2
136	included	female	21	16-24 years	high/vocational high/technical secondary school	8500	5000-10000	other	periodic posture change	increasing slowly	2	less than 4 days	4-6h	evening time				1		completed one-two months	more than 1 year	yes	4	4	5	4	5	4	5	4	4	4	4	4	5	4	4	5	4	23	10	23	negative	negative	negative	3	2	3	3
126	included	female	25	more than 25 years	undergraduate and above	8500	5000-10000	other	continuous sitting	increasing slowly	4	4 days	4-6h	evening time				1		completed three-four months	more than 1 year	yes	3	4	4	5	4	5	4	3	3	3	3	4	5	3	3	3	5	17	7	23	negative	negative	negative	2	3	2	3
25	included	female	22	16-24 years	junior high school and below	8500	5000-10000	game streamer	continuous sitting	significantly increased	3	less than 4 days	2-4h	daytime	1		1			completed three-four months	more than 1 year	no	7	6	6	6	5	7	7	4	5	7	7	7	7	4	5	7	6	38	13	35	positive	positive	positive	2	2	1	1
113	included	female	26	more than 25 years	junior college	8500	5000-10000	game streamer	periodic posture change	no significant change	2	less than 4 days	4-6h	daytime		1	1	1		completed five-six months	more than 1 year	yes	6	6	7	4	6	6	6	6	5	4	6	6	6	6	6	7	7	34	15	34	positive	positive	positive	4	4	4	4
114	included	male	23	16-24 years	junior high school and below	8500	5000-10000	entertainment streamer	continuous sitting	significantly increased	4	4 days	6-8h	daytime	1			1		completed five-six months	more than 1 year	no	6	6	7	4	6	6	6	6	5	4	6	6	6	6	6	7	7	34	15	34	positive	positive	positive	4	4	3	3
27	included	male	23	16-24 years	junior college	8500	5000-10000	entertainment streamer	periodic posture change	significantly increased	5	more than 4 days	6-8h	daytime			1	1	1	completed three-four months	more than 1 year	no	6	6	7	4	6	6	6	6	5	4	6	6	6	6	6	7	7	34	15	34	positive	positive	positive	1	1	1	2
152	included	female	23	16-24 years	high/vocational high/technical secondary school	8500	5000-10000	entertainment streamer	periodic posture change	no significant change	4	4 days	2-4h	daytime			1	1		completed five-six months	more than 1 year	no	7	4	6	6	5	5	5	4	6	6	6	6	6	6	6	6	6	34	12	33	positive	positive	positive	1	1	2	2
154	included	female	25	more than 25 years	high/vocational high/technical secondary school	8500	5000-10000	other	continuous walking	increasing slowly	6	more than 4 days	6-8h	daytime	1	1				completed five-six months	more than 1 year	yes	6	5	5	4	6	6	6	7	4	6	6	6	6	6	6	7	4	32	16	31	positive	positive	positive	3	4	4	3
123	included	female	23	16-24 years	undergraduate and above	8500	5000-10000	game streamer	continuous walking	increasing slowly	4	4 days	>8h	daytime		1		1		completed five-six months	less than 1 year	no	6	6	7	5	5	5	6	7	5	5	5	5	4	7	5	5	5	32	14	30	positive	positive	positive	4	3	3	4
68	included	female	27	more than 25 years	junior college	8500	5000-10000	game streamer	continuous walking	significantly decreased	3	less than 4 days	4-6h	daytime		1	1		1	completed one-two months	more than 1 year	no	6	6	7	5	5	5	6	7	5	5	5	5	4	7	5	5	5	32	14	30	positive	positive	positive	1	1	1	1
26	included	male	27	more than 25 years	junior college	8500	5000-10000	entertainment streamer	continuous sitting	no significant change	4	4 days	>8h	daytime		1		1		completed three-four months	more than 1 year	no	5	5	4	7	5	5	5	5	5	5	5	5	5	6	6	7	5	29	12	32	positive	positive	positive	4	4	3	3
125	included	female	22	16-24 years	high/vocational high/technical secondary school	8500	5000-10000	game streamer	continuous walking	significantly increased	5	more than 4 days	6-8h	daytime		1	1		1	completed three-four months	more than 1 year	yes	4	7	7	6	4	4	5	6	4	4	4	4	4	4	4	5	6	28	11	26	positive	positive	positive	3	3	3	3
64	included	female	27	more than 25 years	high/vocational high/technical secondary school	8500	5000-10000	entertainment streamer	continuous sitting	increasing slowly	5	more than 4 days	6-8h	daytime	1	1	1			completed five-six months	more than 1 year	yes	4	5	5	6	4	4	5	6	4	4	4	7	7	6	4	4	4	26	11	29	negative	positive	negative	4	3	3	4
55	included	female	23	16-24 years	junior college	8500	5000-10000	entertainment streamer	continuous standing	no significant change	5	more than 4 days	6-8h	daytime			1	1		completed three-four months	more than 1 year	no	5	6	4	4	5	5	6	4	4	4	4	5	6	4	4	4	4	25	10	26	negative	negative	negative	4	3	4	4
141	included	female	26	more than 25 years	junior college	8500	5000-10000	game streamer	continuous walking	significantly decreased	5	more than 4 days	4-6h	daytime	1		1			completed one-two months	more than 1 year	no	4	4	4	4	4	4	4	4	4	4	4	5	6	4	4	4	4	22	9	23	negative	negative	negative	4	3	4	4
41	included	male	25	more than 25 years	junior college	8500	5000-10000	game streamer	continuous sitting	significantly increased	2	less than 4 days	6-8h	daytime	1	1				completed three-four months	more than 1 year	no	2	4	4	1	2	4	4	4	4	3	2	4	4	4	4	4	1	18	5	15	negative	negative	negative	3	3	3	4
81	included	male	23	16-24 years	high/vocational high/technical secondary school	8500	5000-10000	game streamer	continuous standing	increasing slowly	3	less than 4 days	6-8h	daytime	1	1		1		completed three-four months	less than 1 year	no	4	4	1	2	4	4	4	4	4	4	1	2	4	4	4	4	1	16	6	16	negative	negative	negative	4	4	3	3
345	included	female	25	more than 25 years	undergraduate and above	8500	5000-10000	entertainment streamer	periodic posture change	increasing slowly	4	4 days	4-6h	daytime			1			completed five-six months	more than 1 year	yes	3	3	4	5	3	6	4	2	3	4	2	3	4	3	3	3	4	16	4	22	negative	negative	negative	3	3	2	3
142	included	female	24	16-24 years	undergraduate and above	8500	5000-10000	other	continuous sitting	significantly decreased	5	more than 4 days	4-6h	daytime	1			1		never completed on time	more than 1 year	yes	1	1	2	3	1	3	2	4	4	4	4	3	2	4	1	1	1	9	6	9	negative	negative	negative	4	4	3	3
255	included	male	35	more than 25 years	undergraduate and above	8500	5000-10000	game streamer	periodic posture change	significantly increased	4	4 days	>8h	daytime			1			completed three-four months	more than 1 year	yes	1	2	1	1	1	2	2	3	2	2	2	2	1	2	3	2	4	5	3	8	negative	negative	negative	1	2	1	2
103	included	female	22	16-24 years	high/vocational high/technical secondary school	8500	5000-10000	game streamer	continuous walking	significantly increased	6	more than 4 days	4-6h	daytime	1	1		1		completed three-four months	more than 1 year	no	1	2	3	1	1	1	4	4	3	1	1	1	1	2	3	1	1	5	3	6	negative	negative	negative	2	2	1	2
96	included	female	26	more than 25 years	junior high school and below	8000	5000-10000	other	periodic posture change	increasing slowly	3	less than 4 days	2-4h	daytime		1		1		completed three-four months	more than 1 year	yes	4	5	7	7	7	7	6	5	7	7	7	4	4	4	5	7	7	34	16	33	positive	positive	positive	4	3	4	3
106	included	female	21	16-24 years	junior college	8000	5000-10000	game streamer	continuous sitting	significantly increased	2	less than 4 days	2-4h	daytime	1	1				completed five-six months	more than 1 year	no	7	4	6	6	5	5	5	4	6	6	6	6	6	6	6	6	6	34	12	33	positive	positive	positive	4	4	4	4
92	included	male	22	16-24 years	junior college	8000	5000-10000	other	continuous standing	significantly decreased	3	less than 4 days	2-4h	daytime	1	1				completed one-two months	more than 1 year	yes	6	7	5	5	5	5	6	7	5	5	5	5	5	5	6	7	5	33	14	30	positive	positive	positive	2	2	2	2
158	included	female	27	more than 25 years	junior college	8000	5000-10000	other	periodic posture change	significantly decreased	3	less than 4 days	4-6h	daytime		1		1		completed one-two months	more than 1 year	yes	6	5	4	6	6	6	6	6	6	6	6	6	7	7	4	6	6	32	15	35	positive	positive	positive	4	3	3	4
58	included	male	23	16-24 years	high/vocational high/technical secondary school	8000	5000-10000	other	continuous walking	significantly decreased	5	more than 4 days	2-4h	daytime		1	1		1	never completed on time	less than 1 year	no	5	5	5	5	5	5	6	6	6	7	5	5	5	5	5	5	5	31	13	29	positive	positive	positive	2	2	2	2
83	included	female	27	more than 25 years	junior college	8000	5000-10000	game streamer	continuous walking	significantly increased	4	4 days	4-6h	daytime			1	1		completed three-four months	more than 1 year	no	7	5	7	5	6	5	6	7	6	4	4	4	4	4	4	4	4	30	14	25	positive	positive	positive	3	4	4	4
51	included	female	24	16-24 years	undergraduate and above	8000	5000-10000	other	continuous sitting	increasing slowly	5	more than 4 days	2-4h	daytime	1	1				completed three-four months	less than 1 year	yes	4	7	7	6	4	4	5	6	4	4	4	4	4	4	4	5	6	28	11	26	positive	positive	positive	1	1	1	1
63	included	male	21	16-24 years	junior high school and below	8000	5000-10000	game streamer	continuous sitting	significantly decreased	3	less than 4 days	4-6h	daytime		1	1			completed three-four months	more than 1 year	yes	5	6	4	4	7	7	7	6	4	4	4	4	4	4	5	6	4	26	14	28	negative	positive	negative	3	3	3	4
40	included	female	23	16-24 years	junior college	8000	5000-10000	game streamer	continuous walking	increasing slowly	6	more than 4 days	4-6h	daytime		1	1			completed three-four months	more than 1 year	yes	4	5	5	6	4	4	5	6	4	4	4	7	7	6	4	4	4	26	11	29	negative	positive	negative	4	4	4	3
3	included	female	21	16-24 years	undergraduate and above	8000	5000-10000	other	continuous sitting	significantly increased	4	4 days	4-6h	daytime			1			completed three-four months	less than 1 year	yes	6	6	5	5	4	4	3	3	2	3	3	4	4	3	4	5	4	24	7	20	negative	negative	negative	3	3	3	3
240	included	female	20	16-24 years	junior college	8000	5000-10000	other	continuous sitting	increasing slowly	8	more than 4 days	2-4h	daytime		1				completed five-six months	less than 1 year	no	1	2	2	3	4	3	6	6	7	6	3	5	2	2	2	3	3	19	10	14	negative	negative	negative	2	3	4	4
257	included	male	50	more than 25 years	high/vocational high/technical secondary school	8000	5000-10000	entertainment streamer	continuous sitting	significantly decreased	0	less than 4 days	4-6h	daytime		1				completed five-six months	less than 1 year	no	3	2	3	2	1	2	2	2	3	3	2	2	2	3	2	3	3	12	2	9	negative	negative	negative	1	2	2	3
62	included	female	24	16-24 years	high/vocational high/technical secondary school	8000	5000-10000	game streamer	continuous walking	significantly decreased	5	more than 4 days	6-8h	daytime		1	1			completed three-four months	more than 1 year	yes	1	2	4	1	1	2	4	4	1	2	4	4	4	3	3	2	4	9	6	14	negative	negative	negative	3	4	4	4
232	included	male	30	more than 25 years	junior college	8000	5000-10000	game streamer	continuous sitting	significantly decreased	6	more than 4 days	4-6h	daytime		1				completed one-two months	less than 1 year	yes	2	1	1	1	2	1	2	2	2	3	2	2	2	3	1	3	3	7	3	6	negative	negative	negative	2	2	2	2
354	included	female	18	16-24 years	undergraduate and above	8000	5000-10000	game streamer	periodic posture change	increasing slowly	6	more than 4 days	4-6h	daytime			1			completed five-six months	more than 1 year	no	1	1	1	1	1	7	5	1	1	1	1	1	5	4	6	1	5	0	0	26	negative	negative	negative	3	4	3	3
271	excluded	female	25	more than 25 years	high/vocational high/technical secondary school	8000	5000-10000	other	continuous walking	significantly decreased	8	more than 4 days	2-4h	daytime	1					completed one-two months	more than 1 year	no	1	1	1	1	1	1	1	1	1	1	1	1	1	1	1	1	1	0	0	0	negative	negative	negative	1	1	1	1
206	included	female	24	16-24 years	junior college	7500	5000-10000	other	continuous sitting	significantly increased	4	4 days	4-6h	evening time				1		completed three-four months	less than 1 year	yes	5	5	4	4	4	2	4	5	2	3	3	3	2	2	3	2	4	17	9	14	negative	negative	negative	3	3	3	3
74	included	female	22	16-24 years	junior high school and below	7500	5000-10000	game streamer	continuous sitting	no significant change	2	less than 4 days	6-8h	daytime			1	1	1	completed five-six months	more than 1 year	no	7	7	7	7	6	5	7	7	7	7	7	7	7	7	7	7	7	42	17	40	positive	positive	positive	4	4	3	4
76	included	male	21	16-24 years	junior college	7500	5000-10000	other	continuous standing	significantly increased	5	more than 4 days	6-8h	daytime		1	1	1		completed one-two months	more than 1 year	no	7	6	6	6	5	7	7	4	5	7	7	7	7	4	5	7	6	38	13	35	positive	positive	positive	4	3	4	4
59	included	female	27	more than 25 years	junior high school and below	7500	5000-10000	game streamer	periodic posture change	increasing slowly	4	4 days	6-8h	daytime	1	1		1		never completed on time	more than 1 year	no	6	6	6	5	7	4	5	7	7	7	7	7	7	7	4	5	7	37	18	32	positive	positive	positive	4	4	4	4
121	included	male	25	more than 25 years	junior college	7500	5000-10000	entertainment streamer	continuous walking	increasing slowly	6	more than 4 days	4-6h	daytime	1	1				completed three-four months	less than 1 year	yes	6	6	6	5	7	4	5	7	7	7	7	7	7	7	4	5	7	37	18	32	positive	positive	positive	3	3	3	3
115	included	female	25	more than 25 years	high/vocational high/technical secondary school	7500	5000-10000	entertainment streamer	continuous sitting	increasing slowly	2	less than 4 days	4-6h	daytime			1	1		completed three-four months	more than 1 year	yes	6	6	7	5	5	5	6	7	5	5	5	5	4	7	5	5	5	32	14	30	positive	positive	positive	3	3	4	4
39	included	male	26	more than 25 years	high/vocational high/technical secondary school	7500	5000-10000	entertainment streamer	periodic posture change	significantly decreased	3	less than 4 days	2-4h	daytime			1	1		completed three-four months	less than 1 year	yes	6	7	5	5	5	4	4	7	5	5	5	5	5	5	5	5	5	31	14	26	positive	positive	positive	1	1	1	1
108	included	female	22	16-24 years	high/vocational high/technical secondary school	7500	5000-10000	other	continuous walking	no significant change	3	less than 4 days	>8h	daytime	1		1			completed five-six months	more than 1 year	no	5	4	4	7	5	5	5	6	7	5	5	5	5	5	5	6	7	29	13	32	positive	positive	positive	3	3	4	3
168	included	female	22	16-24 years	junior college	7500	5000-10000	other	continuous sitting	increasing slowly	8	more than 4 days	6-8h	daytime			1	1		completed five-six months	more than 1 year	yes	5	5	6	5	6	5	2	5	4	5	4	5	4	3	3	3	3	26	12	18	negative	positive	negative	3	3	2	3
73	included	male	21	16-24 years	junior high school and below	7500	5000-10000	other	continuous walking	increasing slowly	5	more than 4 days	6-8h	daytime			1	1	1	completed three-four months	more than 1 year	no	4	4	5	6	4	4	4	4	5	6	4	4	7	7	7	6	4	27	9	32	negative	negative	negative	4	4	4	4
44	included	female	27	more than 25 years	undergraduate and above	7500	5000-10000	entertainment streamer	continuous walking	significantly increased	6	more than 4 days	6-8h	daytime		1	1		1	never completed on time	more than 1 year	yes	4	4	1	2	4	4	4	4	1	2	4	4	3	3	3	2	4	11	9	16	negative	negative	negative	2	2	1	2
49	included	male	26	more than 25 years	junior college	7500	5000-10000	other	continuous walking	significantly decreased	4	4 days	4-6h	daytime		1		1		completed one-two months	more than 1 year	no	3	3	3	3	2	1	4	4	4	1	3	3	3	3	4	1	3	11	6	14	negative	negative	negative	3	3	4	3
22	included	male	22	16-24 years	junior high school and below	7500	5000-10000	entertainment streamer	continuous walking	significantly decreased	4	4 days	>8h	daytime		1		1		completed five-six months	more than 1 year	no	1	1	2	3	1	3	2	4	4	4	4	3	2	4	1	1	1	9	6	9	negative	negative	negative	4	4	3	3
107	included	male	27	more than 25 years	undergraduate and above	7500	5000-10000	entertainment streamer	periodic posture change	significantly decreased	4	4 days	6-8h	daytime		1		1		completed three-four months	more than 1 year	yes	1	1	2	3	1	1	1	1	1	1	2	4	4	4	4	3	2	6	1	12	negative	negative	negative	4	4	3	3
280	included	male	26	more than 25 years	junior high school and below	7500	5000-10000	other	continuous standing	significantly increased	10	more than 4 days	4-6h	daytime		1				completed five-six months	more than 1 year	yes	1	1	1	2	3	2	2	2	1	2	2	3	1	5	2	3	2	5	4	9	negative	negative	negative	1	1	1	2
7	excluded	female	26	more than 25 years	undergraduate and above	7500	5000-10000	other	continuous sitting	no significant change	4	4 days	6-8h	daytime		1	1			completed three-four months	more than 1 year	no	1	1	1	1	1	1	1	1	1	1	1	1	1	1	1	1	1	0	0	0	negative	negative	negative	1	1	1	1
279	included	female	24	16-24 years	junior high school and below	7276	5000-10000	game streamer	continuous sitting	significantly decreased	0	less than 4 days	4-6h	daytime			1			completed three-four months	more than 1 year	yes	2	2	2	2	3	3	3	1	2	3	3	3	3	3	3	3	3	10	4	13	negative	negative	negative	2	3	3	4
262	included	male	23	16-24 years	junior college	7250	5000-10000	game streamer	continuous sitting	no significant change	4	4 days	6-8h	daytime	1					completed three-four months	more than 1 year	no	4	5	4	4	3	3	2	2	4	3	3	3	3	4	3	5	5	21	5	17	negative	negative	negative	3	3	4	4
331	included	male	25	more than 25 years	junior high school and below	7250	5000-10000	other	continuous walking	increasing slowly	10	more than 4 days	2-4h	daytime	1					completed three-four months	more than 1 year	yes	3	5	3	6	1	6	4	2	1	3	6	3	6	5	6	1	5	12	6	31	negative	negative	negative	2	4	3	4
10	included	female	24	16-24 years	undergraduate and above	7049	5000-10000	entertainment streamer	continuous standing	no significant change	5	more than 4 days	2-4h	daytime			1			completed one-two months	more than 1 year	yes	4	4	4	4	4	3	3	3	3	3	3	3	3	3	3	3	3	17	7	15	negative	negative	negative	2	2	2	2
361	included	male	19	16-24 years	undergraduate and above	7000	5000-10000	game streamer	continuous sitting	no significant change	5	more than 4 days	4-6h	evening time				1		completed three-four months	less than 1 year	yes	2	2	3	2	2	2	2	2	2	3	2	2	2	2	4	2	5	9	3	12	negative	negative	negative	3	3	3	3
148	included	female	21	16-24 years	high/vocational high/technical secondary school	7000	5000-10000	other	continuous walking	significantly decreased	3	less than 4 days	4-6h	daytime	1		1			completed five-six months	more than 1 year	no	7	7	5	7	7	7	7	7	7	7	7	7	7	7	7	7	7	40	18	42	positive	positive	positive	4	4	3	3
147	included	female	23	16-24 years	undergraduate and above	7000	5000-10000	other	continuous standing	no significant change	5	more than 4 days	4-6h	daytime	1	1				never completed on time	more than 1 year	yes	7	7	4	4	5	7	7	7	7	7	7	7	4	5	7	7	7	39	16	34	positive	positive	positive	4	3	3	3
116	included	male	22	16-24 years	undergraduate and above	7000	5000-10000	other	continuous standing	increasing slowly	2	less than 4 days	>8h	daytime		1		1		completed three-four months	more than 1 year	no	7	4	6	6	6	6	5	4	6	7	7	4	6	6	6	6	7	33	14	35	positive	positive	positive	4	4	3	4
95	included	male	25	more than 25 years	junior college	7000	5000-10000	other	continuous walking	significantly increased	4	4 days	2-4h	daytime	1		1		1	completed three-four months	more than 1 year	yes	5	4	4	7	5	5	5	6	7	5	5	5	5	5	5	6	7	29	13	32	positive	positive	positive	3	4	3	3
209	included	male	24	16-24 years	undergraduate and above	7000	5000-10000	entertainment streamer	periodic posture change	no significant change	8	more than 4 days	2-4h	daytime	1					completed five-six months	more than 1 year	no	2	4	2	2	5	4	4	3	3	5	6	1	3	4	4	4	4	14	11	18	negative	positive	negative	1	2	2	2
35	included	female	23	16-24 years	junior college	7000	5000-10000	game streamer	continuous sitting	increasing slowly	3	less than 4 days	4-6h	daytime			1	1		never completed on time	more than 1 year	no	2	3	4	2	4	3	4	3	1	1	4	3	1	2	2	2	3	9	8	10	negative	negative	negative	3	3	3	3
238	included	male	29	more than 25 years	junior college	7000	5000-10000	game streamer	continuous sitting	increasing slowly	3	less than 4 days	6-8h	daytime		1	1			completed five-six months	less than 1 year	no	1	1	2	2	3	1	1	2	3	2	1	2	2	2	1	2	2	6	3	4	negative	negative	negative	3	3	4	3
258	included	male	25	more than 25 years	high/vocational high/technical secondary school	7000	5000-10000	other	continuous sitting	significantly increased	3	less than 4 days	2-4h	daytime	1					completed one-two months	more than 1 year	yes	1	1	1	1	1	1	1	1	2	1	1	2	2	2	2	2	3	3	0	5	negative	negative	negative	3	4	3	3
163	included	female	19	16-24 years	high/vocational high/technical secondary school	6750	5000-10000	other	continuous sitting	increasing slowly	6	more than 4 days	6-8h	evening time				1	1	completed three-four months	more than 1 year	yes	5	5	6	4	5	3	4	5	6	6	4	3	4	3	4	3	4	27	11	19	negative	positive	negative	3	3	2	3
173	included	female	23	16-24 years	junior college	6750	5000-10000	game streamer	continuous sitting	increasing slowly	7	more than 4 days	6-8h	daytime			1	1		completed five-six months	more than 1 year	yes	5	5	7	4	4	3	3	4	3	6	5	4	3	3	2	4	3	27	10	14	negative	negative	negative	4	4	3	3
170	included	female	22	16-24 years	high/vocational high/technical secondary school	6750	5000-10000	other	periodic posture change	increasing slowly	6	more than 4 days	6-8h	daytime			1	1		completed three-four months	more than 1 year	yes	5	5	6	4	4	3	4	4	5	5	4	2	4	3	3	2	3	23	9	17	negative	negative	negative	3	3	2	2
79	included	male	21	16-24 years	undergraduate and above	6500	5000-10000	other	periodic posture change	increasing slowly	6	more than 4 days	4-6h	evening time				1	1	completed five-six months	more than 1 year	no	4	6	6	6	7	7	4	6	6	6	6	6	7	4	6	6	6	33	16	33	positive	positive	positive	3	4	3	3
319	included	female	21	16-24 years	junior college	6500	5000-10000	other	continuous sitting	increasing slowly	4	4 days	6-8h	evening time				1		completed three-four months	more than 1 year	no	5	5	5	3	1	3	3	2	3	4	3	5	2	2	2	4	2	24	3	10	negative	negative	negative	2	2	3	3
322	included	female	25	more than 25 years	junior college	6500	5000-10000	other	periodic posture change	increasing slowly	4	4 days	6-8h	evening time				1		completed one-two months	more than 1 year	no	2	3	4	3	1	4	3	2	3	3	3	2	3	4	3	2	4	12	3	17	negative	negative	negative	2	3	3	3
2	included	male	30	more than 25 years	undergraduate and above	6500	5000-10000	other	continuous sitting	no significant change	4	4 days	4-6h	evening time				1		completed three-four months	more than 1 year	no	6	5	2	5	1	7	2	1	1	1	1	1	7	7	7	1	7	10	0	35	negative	negative	negative	3	3	3	3
183	excluded	female	20	16-24 years	junior college	6500	5000-10000	other	continuous sitting	increasing slowly	4	4 days	4-6h	evening time				1		completed five-six months	more than 1 year	no	1	1	1	1	1	1	1	1	1	1	1	1	1	1	1	1	1	0	0	0	negative	negative	negative	1	1	1	1
47	included	male	25	more than 25 years	junior high school and below	6500	5000-10000	game streamer	continuous sitting	increasing slowly	6	more than 4 days	2-4h	daytime		1		1		completed three-four months	more than 1 year	yes	7	7	4	5	7	7	7	7	7	7	7	7	7	7	7	7	7	39	18	40	positive	positive	positive	1	1	1	1
110	included	male	24	16-24 years	high/vocational high/technical secondary school	6500	5000-10000	entertainment streamer	continuous sitting	significantly decreased	2	less than 4 days	6-8h	daytime			1	1		completed one-two months	more than 1 year	yes	4	6	6	6	6	6	6	6	6	7	7	5	5	5	5	5	5	32	16	31	positive	positive	positive	2	2	1	2
102	included	male	27	more than 25 years	undergraduate and above	6500	5000-10000	other	continuous standing	significantly decreased	2	less than 4 days	>8h	daytime	1		1		1	completed one-two months	more than 1 year	yes	7	5	5	5	6	6	7	5	5	5	5	5	5	6	7	5	5	30	13	34	positive	positive	positive	3	3	3	3
273	included	male	30	more than 25 years	junior high school and below	6500	5000-10000	game streamer	continuous sitting	no significant change	1	less than 4 days	>8h	daytime	1	1	1	1		completed five-six months	more than 1 year	yes	5	4	3	3	2	4	4	2	3	2	3	2	5	2	4	3	4	15	4	19	negative	negative	negative	3	2	2	2
217	excluded	male	20	16-24 years	high/vocational high/technical secondary school	6500	5000-10000	game streamer	continuous standing	increasing slowly	3	less than 4 days	6-8h	daytime	1					completed three-four months	more than 1 year	yes	2	3	3	1	1	3	3	3	2	2	2	2	2	2	2	2	2	9	3	8	negative	negative	negative	1	1	1	1
311	included	female	20	16-24 years	undergraduate and above	6500	5000-10000	game streamer	continuous sitting	no significant change	2	less than 4 days	4-6h	daytime			1			completed one-two months	less than 1 year	yes	1	1	2	1	1	2	2	1	2	2	1	1	2	2	2	2	2	4	0	6	negative	negative	negative	1	4	1	2
275	included	male	25	more than 25 years	high/vocational high/technical secondary school	6105	5000-10000	other	continuous sitting	increasing slowly	1	less than 4 days	4-6h	daytime		1				completed one-two months	more than 1 year	no	2	2	2	4	3	3	4	3	3	4	3	3	3	3	3	3	3	12	6	16	negative	negative	negative	2	2	2	3
24	included	male	26	more than 25 years	high/vocational high/technical secondary school	6000	5000-10000	game streamer	continuous walking	significantly decreased	4	4 days	2-4h	evening time				1	1	completed one-two months	less than 1 year	yes	4	4	4	5	7	7	7	7	7	4	5	7	7	7	7	6	5	29	16	38	positive	positive	positive	3	3	3	3
324	included	female	29	more than 25 years	undergraduate and above	6000	5000-10000	entertainment streamer	periodic posture change	no significant change	4	4 days	2-4h	evening time				1		completed three-four months	more than 1 year	yes	4	4	4	5	4	4	3	3	3	4	4	4	3	4	4	3	3	19	8	19	negative	negative	negative	3	3	2	2
187	excluded	male	30	more than 25 years	undergraduate and above	6000	5000-10000	game streamer	continuous sitting	significantly increased	2	less than 4 days	2-4h	evening time				1		completed three-four months	less than 1 year	yes	1	1	1	1	1	1	1	1	1	1	1	1	1	1	1	1	1	0	0	0	negative	negative	negative	1	1	1	1
19	included	female	23	16-24 years	junior high school and below	6000	5000-10000	other	periodic posture change	significantly decreased	2	less than 4 days	6-8h	daytime	1		1		1	completed one-two months	more than 1 year	no	6	6	6	6	6	6	6	7	4	6	6	6	6	6	6	6	6	33	16	35	positive	positive	positive	4	4	4	3
72	included	female	24	16-24 years	undergraduate and above	6000	5000-10000	other	continuous walking	significantly decreased	4	4 days	4-6h	daytime	1	1	1			completed three-four months	more than 1 year	yes	5	6	7	5	5	6	7	5	5	6	7	5	5	4	4	4	7	31	14	31	positive	positive	positive	1	1	2	1
29	included	female	25	more than 25 years	junior college	6000	5000-10000	entertainment streamer	continuous walking	increasing slowly	3	less than 4 days	4-6h	daytime	1		1			completed one-two months	more than 1 year	yes	4	4	4	5	7	7	7	7	7	7	7	7	7	7	7	4	5	30	18	38	positive	positive	positive	4	4	4	3
67	included	male	24	16-24 years	undergraduate and above	6000	5000-10000	game streamer	continuous standing	increasing slowly	2	less than 4 days	4-6h	daytime		1	1	1		completed five-six months	less than 1 year	yes	5	6	4	4	5	5	6	4	4	4	4	5	6	4	4	4	4	25	10	26	negative	negative	negative	4	4	3	3
90	included	male	27	more than 25 years	junior college	6000	5000-10000	entertainment streamer	continuous walking	significantly decreased	4	4 days	6-8h	daytime			1	1		completed one-two months	more than 1 year	yes	1	1	2	3	1	3	2	4	4	4	4	3	2	4	1	1	1	9	6	9	negative	negative	negative	1	1	2	2
303	included	male	20	16-24 years	high/vocational high/technical secondary school	6000	5000-10000	game streamer	continuous sitting	increasing slowly	6	more than 4 days	4-6h	daytime			1			completed three-four months	less than 1 year	no	3	4	2	2	1	5	6	1	1	1	3	1	1	3	3	3	2	8	2	15	negative	negative	negative	1	2	1	1
167	included	female	18	16-24 years	high/vocational high/technical secondary school	5750	5000-10000	other	continuous sitting	increasing slowly	6	more than 4 days	6-8h	evening time				1	1	completed three-four months	more than 1 year	yes	4	5	5	3	5	5	5	4	5	5	4	5	3	5	4	4	3	26	10	21	negative	negative	negative	3	3	2	3
201	excluded	female	25	more than 25 years	undergraduate and above	5750	5000-10000	other	continuous sitting	no significant change	8	more than 4 days	2-4h	daytime	1					completed three-four months	less than 1 year	no	1	1	1	1	1	1	1	1	1	1	1	1	1	1	1	1	1	0	0	0	negative	negative	negative	1	1	1	1
137	included	female	21	16-24 years	undergraduate and above	5500	5000-10000	other	continuous sitting	increasing slowly	4	4 days	4-6h	evening time				1		completed one-two months	less than 1 year	yes	5	4	5	5	3	4	2	3	3	2	4	3	3	2	3	4	3	19	7	15	negative	negative	negative	2	3	2	2
169	included	female	20	16-24 years	high/vocational high/technical secondary school	5500	5000-10000	game streamer	continuous sitting	increasing slowly	8	more than 4 days	>8h	daytime			1	1	1	completed three-four months	more than 1 year	yes	6	6	7	6	3	3	4	4	5	7	6	6	4	3	2	3	2	33	10	17	positive	negative	negative	3	3	2	2
216	included	female	24	16-24 years	undergraduate and above	5299.5	5000-10000	game streamer	periodic posture change	increasing slowly	3	less than 4 days	6-8h	daytime			1			never completed on time	more than 1 year	no	4	5	4	3	3	3	3	3	5	5	5	4	3	3	3	3	3	23	8	14	negative	negative	negative	3	3	2	4
327	included	female	24	16-24 years	junior college	5000	5000-10000	other	periodic posture change	increasing slowly	3	less than 4 days	4-6h	#NULL!						completed three-four months	more than 1 year	yes	4	4	3	3	3	4	2	2	3	2	2	2	4	4	3	3	2	14	4	15	negative	negative	negative	2	3	3	3
320	included	female	24	16-24 years	undergraduate and above	5000	5000-10000	entertainment streamer	continuous sitting	no significant change	4	4 days	2-4h	evening time				1		completed three-four months	more than 1 year	yes	6	6	6	4	6	2	1	5	6	6	4	4	2	2	3	6	3	33	12	10	positive	positive	positive	3	3	2	2
295	included	female	23	16-24 years	junior college	5000	5000-10000	other	continuous sitting	increasing slowly	4	4 days	6-8h	evening time				1		completed three-four months	more than 1 year	yes	4	4	4	5	3	3	5	3	2	4	4	4	1	5	4	2	4	17	7	20	negative	negative	negative	3	3	3	3
276	included	male	25	more than 25 years	junior college	5000	5000-10000	entertainment streamer	continuous sitting	significantly decreased	4	4 days	4-6h	evening time					1	completed three-four months	more than 1 year	no	2	3	4	4	4	3	3	2	2	4	4	4	6	5	2	4	5	16	7	21	negative	negative	negative	3	3	2	2
318	included	female	22	16-24 years	undergraduate and above	5000	5000-10000	game streamer	continuous sitting	no significant change	3	less than 4 days	4-6h	evening time				1		completed five-six months	less than 1 year	no	3	2	2	5	2	5	6	5	3	4	4	4	4	3	4	4	4	15	8	24	negative	negative	negative	2	4	3	1
277	included	male	43	more than 25 years	undergraduate and above	5000	5000-10000	entertainment streamer	continuous standing	significantly increased	4	4 days	2-4h	evening time				1		completed one-two months	more than 1 year	yes	1	3	3	3	3	4	3	2	2	2	2	2	3	2	3	2	3	8	4	14	negative	negative	negative	3	3	3	2
290	excluded	male	28	more than 25 years	undergraduate and above	5000	5000-10000	game streamer	continuous standing	no significant change	8	more than 4 days	2-4h	evening time				1		never completed on time	more than 1 year	no	1	1	1	1	1	1	1	1	1	1	1	1	1	1	1	1	1	0	0	0	negative	negative	negative	3	3	3	3
17	included	female	21	16-24 years	high/vocational high/technical secondary school	5000	5000-10000	other	continuous sitting	no significant change	4	4 days	6-8h	daytime		1	1	1		completed three-four months	less than 1 year	no	6	6	6	3	4	2	1	6	5	5	7	7	1	1	1	6	2	34	14	4	positive	positive	positive	2	2	3	3
274	included	male	30	more than 25 years	high/vocational high/technical secondary school	5000	5000-10000	game streamer	periodic posture change	no significant change	3	less than 4 days	2-4h	daytime	1					completed one-two months	less than 1 year	yes	1	1	1	1	1	1	1	1	1	1	1	1	1	1	1	1	1	0	0	0	negative	negative	negative	3	3	3	3
292	excluded	male	26	more than 25 years	undergraduate and above	5000	5000-10000	other	continuous sitting	no significant change	6	more than 4 days	2-4h	daytime			1			completed three-four months	more than 1 year	no	1	1	1	1	1	1	1	1	1	1	1	1	1	1	1	1	1	0	0	0	negative	negative	negative	3	2	2	3
306	included	male	23	16-24 years	junior college	4750	<5000	game streamer	continuous sitting	increasing slowly	1	less than 4 days	>8h	daytime			1			completed one-two months	more than 1 year	yes	1	1	1	1	1	1	1	1	1	2	4	5	1	1	4	4	3	8	3	5	negative	negative	negative	2	3	3	3
366	included	male	18	16-24 years	junior college	4500	<5000	game streamer	continuous sitting	no significant change	0	less than 4 days	2-4h	evening time					1	completed one-two months	more than 1 year	no	6	3	3	3	2	3	1	7	3	3	3	3	3	3	3	3	3	17	9	12	negative	negative	negative	3	3	2	3
231	included	male	25	more than 25 years	undergraduate and above	4500	<5000	game streamer	continuous sitting	increasing slowly	2	less than 4 days	4-6h	evening time				1		completed three-four months	more than 1 year	yes	3	3	3	2	4	4	4	3	2	4	3	4	5	4	4	5	4	17	7	20	negative	negative	negative	3	3	3	3
128	included	female	21	16-24 years	junior college	4500	<5000	other	periodic posture change	increasing slowly	4	4 days	6-8h	daytime	1	1	1			completed one-two months	less than 1 year	yes	7	7	7	7	3	3	3	1	7	7	3	6	3	3	3	7	7	41	4	22	positive	negative	negative	3	3	2	3
249	included	female	17	16-24 years	junior college	4500	<5000	other	continuous sitting	increasing slowly	3	less than 4 days	4-6h	daytime	1		1			completed three-four months	more than 1 year	yes	2	6	6	5	1	5	4	4	5	5	2	4	3	2	5	5	5	26	4	22	negative	negative	negative	3	3	3	3
341	included	male	21	16-24 years	junior college	4500	<5000	game streamer	continuous sitting	increasing slowly	4	4 days	6-8h	daytime		1	1	1		never completed on time	more than 1 year	no	3	2	1	5	2	5	3	4	3	4	4	3	4	4	4	3	4	12	7	22	negative	negative	negative	3	3	2	3
357	included	female	25	more than 25 years	undergraduate and above	4000	<5000	other	continuous sitting	no significant change	8	more than 4 days	2-4h	evening time				1		never completed on time	more than 1 year	no	3	5	5	6	6	6	6	5	6	5	6	6	6	6	6	5	6	28	14	35	positive	positive	positive	3	4	4	4
174	included	female	20	16-24 years	high/vocational high/technical secondary school	4000	<5000	other	periodic posture change	increasing slowly	8	more than 4 days	6-8h	evening time				1	1	completed three-four months	more than 1 year	yes	5	6	6	4	4	3	4	4	5	6	3	6	6	4	3	5	3	32	8	20	positive	negative	negative	4	4	3	2
15	included	female	22	16-24 years	junior college	4000	<5000	other	continuous sitting	significantly increased	4	4 days	4-6h	evening time				1		completed three-four months	less than 1 year	no	2	4	4	3	1	4	2	3	4	2	2	2	3	3	3	3	3	14	3	14	negative	negative	negative	2	3	3	3
326	excluded	female	22	16-24 years	junior college	4000	<5000	game streamer	periodic posture change	increasing slowly	8	more than 4 days	6-8h	evening time				1		completed one-two months	more than 1 year	yes	2	3	3	2	4	3	3	2	2	3	3	3	2	2	2	2	2	11	6	9	negative	negative	negative	3	3	3	3
350	included	female	18	16-24 years	high/vocational high/technical secondary school	4000	<5000	other	continuous sitting	no significant change	4	4 days	2-4h	daytime			1			completed five-six months	less than 1 year	no	4	4	4	5	2	5	3	3	3	5	5	5	5	5	4	3	4	21	7	24	negative	negative	negative	3	3	3	3
363	included	female	21	16-24 years	junior college	4000	<5000	game streamer	periodic posture change	increasing slowly	8	more than 4 days	6-8h	daytime			1			completed five-six months	less than 1 year	no	3	4	4	3	3	5	2	3	4	5	3	3	4	3	4	3	4	19	6	18	negative	negative	negative	3	3	3	3
294	included	male	30	more than 25 years	undergraduate and above	4000	<5000	entertainment streamer	continuous sitting	no significant change	2	less than 4 days	6-8h	daytime			1	1		completed one-two months	more than 1 year	yes	3	4	5	4	3	4	2	2	4	5	1	2	2	4	4	2	5	18	3	18	negative	negative	negative	3	3	3	3
291	included	male	28	more than 25 years	junior college	3800	<5000	game streamer	periodic posture change	increasing slowly	2	less than 4 days	4-6h	daytime		1				completed five-six months	more than 1 year	no	2	4	2	4	3	5	5	1	2	5	1	2	5	4	5	2	3	12	2	24	negative	negative	negative	3	3	3	3
236	included	male	28	more than 25 years	junior college	3750	<5000	entertainment streamer	periodic posture change	increasing slowly	3	less than 4 days	4-6h	evening time				1		completed one-two months	more than 1 year	yes	2	4	2	3	3	5	2	3	4	4	4	5	4	4	4	2	5	16	7	20	negative	negative	negative	3	2	3	2
242	included	male	53	more than 25 years	high/vocational high/technical secondary school	3500	<5000	other	continuous standing	increasing slowly	5	more than 4 days	4-6h	evening time				1		completed five-six months	less than 1 year	yes	2	3	3	3	4	4	4	4	4	5	3	4	4	4	4	4	4	18	8	20	negative	negative	negative	1	1	1	1
205	included	female	25	more than 25 years	junior college	3500	<5000	other	continuous sitting	increasing slowly	4	4 days	4-6h	evening time				1		completed one-two months	less than 1 year	no	2	4	5	4	2	4	3	2	4	2	2	3	3	1	2	3	2	16	3	12	negative	negative	negative	3	3	4	3
358	included	female	29	more than 25 years	undergraduate and above	3500	<5000	entertainment streamer	continuous sitting	increasing slowly	10	more than 4 days	2-4h	evening time				1		never completed on time	less than 1 year	no	7	3	4	4	4	1	5	4	1	1	3	3	5	5	7	1	1	13	8	21	negative	negative	negative	3	3	3	3
230	included	female	21	16-24 years	junior college	3500	<5000	entertainment streamer	periodic posture change	increasing slowly	4	4 days	4-6h	evening time				1		completed three-four months	more than 1 year	no	3	3	3	6	1	4	3	1	2	3	2	3	4	4	4	3	4	13	1	22	negative	negative	negative	2	4	2	3
312	excluded	male	46	more than 25 years	junior college	3500	<5000	entertainment streamer	continuous standing	increasing slowly	6	more than 4 days	2-4h	evening time				1		completed one-two months	less than 1 year	yes	1	1	1	1	1	1	1	1	1	1	1	1	1	1	1	1	1	0	0	0	negative	negative	negative	1	4	2	4
233	included	male	18	16-24 years	junior college	3500	<5000	entertainment streamer	periodic posture change	increasing slowly	0	less than 4 days	4-6h	daytime		1				completed five-six months	less than 1 year	no	3	3	3	4	3	3	3	2	4	3	4	3	3	4	3	3	3	15	6	16	negative	negative	negative	2	2	2	2
228	included	male	28	more than 25 years	high/vocational high/technical secondary school	3500	<5000	other	continuous sitting	significantly decreased	2	less than 4 days	4-6h	daytime			1			completed one-two months	more than 1 year	yes	1	4	2	4	3	3	2	3	3	4	3	5	4	4	2	3	4	15	6	16	negative	negative	negative	2	2	1	2
343	included	female	16	16-24 years	high/vocational high/technical secondary school	3500	<5000	entertainment streamer	periodic posture change	no significant change	7	more than 4 days	4-6h	daytime	1					completed three-four months	more than 1 year	no	2	3	3	4	2	4	3	3	3	3	3	3	3	3	4	3	3	13	5	17	negative	negative	negative	3	3	3	3
270	included	female	24	16-24 years	high/vocational high/technical secondary school	3500	<5000	entertainment streamer	continuous sitting	increasing slowly	2	less than 4 days	2-4h	daytime	1					completed one-two months	less than 1 year	yes	1	1	2	1	1	1	1	1	1	1	1	1	1	1	1	1	1	1	0	0	negative	negative	negative	1	1	1	1
222	included	male	19	16-24 years	junior high school and below	3400	<5000	game streamer	continuous sitting	no significant change	3	less than 4 days	6-8h	daytime	1		1			completed one-two months	less than 1 year	no	2	7	7	7	6	6	4	4	7	7	7	7	7	5	5	4	5	34	14	32	positive	positive	positive	3	3	3	3
330	included	male	40	more than 25 years	high/vocational high/technical secondary school	3300	<5000	game streamer	continuous walking	no significant change	12	more than 4 days	4-6h	daytime		1				never completed on time	less than 1 year	no	1	1	1	1	1	1	1	1	1	3	3	1	5	4	7	1	7	2	2	19	negative	negative	negative	3	3	2	3
250	included	male	28	more than 25 years	high/vocational high/technical secondary school	3250	<5000	other	continuous walking	significantly decreased	1	less than 4 days	>8h	daytime		1	1		1	never completed on time	more than 1 year	yes	6	4	2	4	1	5	2	4	4	5	5	4	4	4	3	3	4	21	7	19	negative	negative	negative	3	3	2	3
8	included	female	30	more than 25 years	high/vocational high/technical secondary school	3000	<5000	entertainment streamer	continuous standing	significantly increased	4	4 days	4-6h	daytime	1					completed one-two months	less than 1 year	no	2	2	2	7	1	7	7	1	1	1	7	2	7	7	7	2	2	5	6	37	negative	negative	negative	4	4	4	4
329	included	female	21	16-24 years	undergraduate and above	2900	<5000	other	continuous sitting	no significant change	4	4 days	6-8h	daytime	1		1			completed three-four months	more than 1 year	yes	3	4	5	4	1	4	4	1	4	4	1	3	4	4	4	3	4	19	0	21	negative	negative	negative	3	3	3	3
325	included	female	27	more than 25 years	high/vocational high/technical secondary school	2750	<5000	entertainment streamer	continuous standing	no significant change	2	less than 4 days	2-4h	evening time				1		completed one-two months	more than 1 year	yes	2	3	2	2	2	2	2	2	2	2	2	2	2	2	2	2	2	8	3	7	negative	negative	negative	2	2	2	2
127	included	male	24	16-24 years	undergraduate and above	2750	<5000	entertainment streamer	continuous standing	no significant change	6	more than 4 days	2-4h	evening time				1		never completed on time	less than 1 year	no	1	1	1	1	1	1	1	1	1	1	1	1	1	1	1	1	1	0	0	0	negative	negative	negative	2	1	3	3
215	included	female	23	16-24 years	undergraduate and above	2750	<5000	game streamer	continuous sitting	increasing slowly	2	less than 4 days	6-8h	daytime			1	1		completed three-four months	more than 1 year	yes	3	4	3	4	4	5	4	3	3	3	3	4	3	4	4	2	4	15	7	21	negative	negative	negative	3	3	3	3
131	included	female	25	more than 25 years	junior college	2750	<5000	other	continuous sitting	increasing slowly	4	4 days	>8h	daytime	1	1	1			completed one-two months	more than 1 year	no	1	7	2	2	1	5	7	1	1	7	1	1	7	7	4	1	2	13	0	27	negative	negative	negative	3	3	3	3
161	included	female	23	16-24 years	high/vocational high/technical secondary school	2750	<5000	other	continuous sitting	no significant change	5	more than 4 days	4-6h	daytime		1	1			completed one-two months	more than 1 year	no	7	3	3	6	4	4	3	4	2	1	1	1	4	4	4	1	4	11	6	22	negative	negative	negative	2	3	2	4
287	included	male	24	16-24 years	junior high school and below	2582.5	<5000	game streamer	continuous sitting	significantly increased	10	more than 4 days	2-4h	daytime			1			completed five-six months	less than 1 year	yes	2	1	1	1	1	2	2	1	1	2	2	1	2	1	2	2	3	3	1	6	negative	negative	negative	1	3	2	4
336	included	female	29	more than 25 years	undergraduate and above	2500	<5000	entertainment streamer	periodic posture change	increasing slowly	1	less than 4 days	2-4h	evening time				1		completed one-two months	more than 1 year	no	3	4	5	6	5	6	3	3	5	4	4	5	7	5	6	2	4	21	9	30	negative	negative	negative	2	4	3	2
351	included	female	18	16-24 years	undergraduate and above	2500	<5000	game streamer	periodic posture change	no significant change	2	less than 4 days	4-6h	evening time				1		never completed on time	more than 1 year	yes	3	2	3	3	3	4	3	3	3	3	3	3	3	3	3	3	3	13	6	15	negative	negative	negative	3	3	4	3
248	included	male	32	more than 25 years	undergraduate and above	2450	<5000	game streamer	continuous sitting	increasing slowly	4	4 days	4-6h	daytime			1			completed five-six months	more than 1 year	no	3	4	3	3	4	4	4	5	4	4	7	4	5	4	5	4	4	19	13	22	negative	positive	negative	3	2	2	3
202	included	female	25	more than 25 years	undergraduate and above	2150	<5000	other	continuous standing	no significant change	8	more than 4 days	2-4h	daytime		1				completed five-six months	more than 1 year	yes	1	1	5	4	1	1	1	1	1	1	3	4	4	4	5	5	6	11	2	18	negative	negative	negative	3	1	4	1
296	included	male	25	more than 25 years	junior college	2002.5	<5000	game streamer	continuous standing	significantly decreased	5	more than 4 days	6-8h	daytime	1		1			completed three-four months	less than 1 year	no	4	5	1	2	1	2	3	2	2	3	2	2	2	3	2	3	3	13	2	10	negative	negative	negative	1	2	2	2
203	included	female	18	16-24 years	junior high school and below	2000	<5000	other	continuous sitting	increasing slowly	4	4 days	>8h	daytime		1				completed five-six months	less than 1 year	no	2	2	3	3	3	3	3	2	4	6	3	3	3	4	2	3	3	16	5	14	negative	negative	negative	2	2	3	3
1	included	female	29	more than 25 years	undergraduate and above	2000	<5000	entertainment streamer	continuous walking	increasing slowly	4	4 days	6-8h	daytime			1	1		never completed on time	less than 1 year	yes	2	4	2	2	2	2	4	2	2	5	2	2	4	4	3	4	2	14	3	14	negative	negative	negative	4	4	3	4
299	included	female	29	more than 25 years	junior college	1750	<5000	entertainment streamer	continuous walking	no significant change	0	less than 4 days	2-4h	daytime		1				never completed on time	less than 1 year	no	7	7	7	5	4	6	5	5	2	3	2	4	2	3	3	5	3	28	8	20	positive	negative	negative	3	3	2	2
247	excluded	female	20	16-24 years	junior high school and below	1600	<5000	game streamer	continuous sitting	increasing slowly	4	4 days	2-4h	daytime		1				completed one-two months	more than 1 year	yes	6	6	6	6	6	6	6	6	6	6	6	6	6	6	6	6	6	35	15	35	positive	positive	positive	3	3	3	3
369	included	female	27	more than 25 years	junior high school and below	1500	#NULL!	entertainment streamer	continuous walking	no significant change	20	more than 4 days	2-4h	evening time				1		completed one-two months	more than 1 year	yes	3	4	4	3	5	4	1	2	3	1	3	2	3	5	5	3	3	13	7	17	negative	negative	negative	3	3	3	3
221	included	male	23	16-24 years	junior college	1450	#NULL!	game streamer	continuous sitting	increasing slowly	8	more than 4 days	2-4h	evening time				1		never completed on time	more than 1 year	no	7	2	2	2	2	2	2	2	2	2	2	2	2	2	2	2	2	12	3	7	negative	negative	negative	3	3	3	3
179	included	male	28	more than 25 years	junior high school and below	1150	#NULL!	game streamer	periodic posture change	no significant change	#NULL!	#NULL!	2-4h	daytime	1					completed three-four months	less than 1 year	no	6	5	5	5	5	5	2	4	4	4	3	3	4	4	5	4	5	24	9	23	negative	negative	negative	2	3	3	3
261	included	female	35	more than 25 years	junior high school and below	1150	#NULL!	other	continuous sitting	increasing slowly	0	less than 4 days	2-4h	daytime	1					never completed on time	less than 1 year	no	1	1	1	1	7	2	1	1	1	1	1	1	2	6	4	3	3	2	6	12	negative	negative	negative	1	1	3	4
265	excluded	male	11	16-24 years	undergraduate and above	1100	#NULL!	other	continuous standing	significantly increased	1	less than 4 days	4-6h	daytime	1					completed three-four months	less than 1 year	yes	1	4	2	2	1	2	2	1	2	2	2	1	1	2	2	2	1	7	1	5	negative	negative	negative	1	1	1	1
260	included	female	18	16-24 years	undergraduate and above	1100	#NULL!	game streamer	continuous standing	increasing slowly	1	less than 4 days	2-4h	daytime	1					never completed on time	less than 1 year	no	1	1	1	1	2	1	1	1	1	1	1	1	1	1	1	1	1	0	1	0	negative	negative	negative	2	3	2	3
317	included	male	22	16-24 years	undergraduate and above	1000	#NULL!	game streamer	continuous sitting	no significant change	4	4 days	4-6h	daytime			1			completed three-four months	less than 1 year	no	3	2	2	3	2	5	4	1	1	1	1	1	6	4	4	1	6	4	1	25	negative	negative	negative	3	4	3	3
342	excluded	female	21	16-24 years	junior college	1000	#NULL!	other	continuous sitting	significantly decreased	5	more than 4 days	4-6h	daytime			1	1		completed five-six months	less than 1 year	no	1	1	1	1	1	1	1	1	1	1	1	1	1	1	1	1	1	0	0	0	negative	negative	negative	3	3	3	3
269	included	male	40	more than 25 years	junior high school and below	600	#NULL!	other	continuous standing	significantly decreased	5	more than 4 days	4-6h	daytime			1			completed one-two months	less than 1 year	yes	1	7	2	2	3	1	1	1	7	2	3	3	2	2	4	4	2	19	4	7	negative	negative	negative	4	2	2	2
256	excluded	female	12	16-24 years	junior high school and below	550	#NULL!	entertainment streamer	periodic posture change	no significant change	6	more than 4 days	2-4h	daytime		1				never completed on time	more than 1 year	no	7	7	7	7	7	7	7	7	7	7	7	7	7	7	7	7	7	42	18	42	positive	positive	positive	3	3	3	3
293	excluded	male	99	more than 25 years	junior high school and below	100	#NULL!	other	continuous standing	significantly increased	20	more than 4 days	2-4h	daytime	1					completed one-two months	less than 1 year	no	6	6	5	5	5	5	5	5	4	3	4	6	7	4	6	5	6	28	11	31	positive	positive	positive	4	4	4	4
200	excluded	female	28	more than 25 years	junior high school and below	75	#NULL!	other	continuous sitting	significantly decreased	1	less than 4 days	2-4h	#NULL!						completed one-two months	more than 1 year	yes	1	1	1	1	1	1	1	1	1	1	1	1	1	1	1	1	1	0	0	0	negative	negative	negative	1	1	1	1
251	included	male	50	more than 25 years	undergraduate and above	70	#NULL!	other	continuous standing	significantly increased	4	4 days	4-6h	daytime			1			completed one-two months	less than 1 year	no	3	3	2	3	4	4	3	4	3	4	3	4	4	4	4	1	3	13	8	18	negative	negative	negative	3	4	3	2
184	included	female	30	more than 25 years	junior college	51.5	#NULL!	entertainment streamer	continuous sitting	no significant change	#NULL!	#NULL!	>8h	evening time				1	1	completed three-four months	more than 1 year	yes	5	6	5	5	5	2	2	4	4	6	3	3	4	3	4	5	4	27	9	17	negative	negative	negative	3	3	3	3
243	included	male	21	16-24 years	junior college	50	#NULL!	other	continuous standing	significantly decreased	1	less than 4 days	2-4h	daytime	1					completed three-four months	less than 1 year	yes	1	4	1	2	3	4	2	3	5	2	2	2	2	3	4	6	2	14	5	12	negative	negative	negative	1	2	3	2
241	included	male	30	more than 25 years	junior college	35	#NULL!	game streamer	continuous sitting	increasing slowly	2	less than 4 days	>8h	daytime	1	1	1			never completed on time	more than 1 year	yes	2	2	2	2	2	2	2	2	2	2	2	2	2	2	2	2	2	7	3	7	negative	negative	negative	3	3	2	3
259	included	male	27	more than 25 years	high/vocational high/technical secondary school	34	#NULL!	game streamer	continuous sitting	increasing slowly	1	less than 4 days	>8h	daytime			1		1	completed three-four months	more than 1 year	yes	3	5	3	3	1	4	3	2	3	4	3	3	3	4	5	3	5	17	3	20	negative	negative	negative	3	3	4	2
364	included	female	25	more than 25 years	undergraduate and above	33	#NULL!	other	continuous sitting	no significant change	5	more than 4 days	4-6h	evening time					1	never completed on time	more than 1 year	yes	5	6	6	5	1	4	2	4	6	6	2	2	2	5	2	5	2	29	4	15	positive	negative	negative	3	3	3	3
193	included	female	26	more than 25 years	undergraduate and above	30	#NULL!	entertainment streamer	continuous sitting	increasing slowly	6	more than 4 days	6-8h	evening time				1		completed five-six months	more than 1 year	no	3	3	4	5	2	5	5	1	3	4	3	1	5	5	4	1	4	12	3	26	negative	negative	negative	4	4	3	3
347	excluded	female	28	more than 25 years	junior college	30	#NULL!	other	continuous sitting	significantly decreased	6	more than 4 days	4-6h	evening time				1		completed five-six months	less than 1 year	yes	1	1	1	1	1	1	1	1	1	1	1	1	1	1	1	1	1	0	0	0	negative	negative	negative	1	1	1	1
272	included	male	28	more than 25 years	undergraduate and above	30	#NULL!	other	periodic posture change	increasing slowly	6	more than 4 days	6-8h	daytime			1	1		completed five-six months	more than 1 year	yes	1	3	4	4	4	4	5	5	5	5	4	3	3	2	3	3	3	17	10	17	negative	negative	negative	2	3	2	2
198	included	male	20	16-24 years	high/vocational high/technical secondary school	29	#NULL!	game streamer	continuous sitting	significantly increased	6	more than 4 days	6-8h	evening time				1	1	completed five-six months	more than 1 year	no	4	3	4	5	4	6	5	2	3	4	4	2	5	4	4	1	5	14	7	27	negative	negative	negative	3	3	3	3
197	included	female	22	16-24 years	junior college	28	#NULL!	other	continuous sitting	significantly increased	6	more than 4 days	6-8h	evening time				1	1	completed five-six months	more than 1 year	yes	4	4	5	3	5	6	6	1	2	4	3	1	6	6	6	1	6	14	6	32	negative	negative	negative	3	3	3	3
192	included	female	26	more than 25 years	undergraduate and above	26.5	#NULL!	entertainment streamer	periodic posture change	increasing slowly	6	more than 4 days	6-8h	daytime			1	1		completed five-six months	more than 1 year	yes	3	3	4	4	3	5	4	2	4	4	3	2	5	5	4	1	4	14	5	24	negative	negative	negative	3	3	3	3
223	included	female	28	more than 25 years	junior college	24.5	#NULL!	entertainment streamer	continuous walking	significantly increased	6	more than 4 days	4-6h	daytime		1				completed five-six months	less than 1 year	no	1	1	1	3	4	4	2	3	4	6	3	5	2	6	2	4	7	15	7	19	negative	negative	negative	3	4	2	2
298	included	male	30	more than 25 years	undergraduate and above	21.5	#NULL!	other	continuous sitting	increasing slowly	4	4 days	>8h	daytime			1	1	1	completed five-six months	less than 1 year	yes	2	5	4	4	4	4	4	3	2	2	2	2	3	2	2	2	3	12	6	15	negative	negative	negative	3	3	3	3
282	included	female	23	16-24 years	undergraduate and above	21.5	#NULL!	entertainment streamer	continuous sitting	increasing slowly	7	more than 4 days	4-6h	daytime			1			completed three-four months	more than 1 year	no	3	2	2	2	3	4	4	3	3	2	2	3	4	4	4	3	3	11	5	18	negative	negative	negative	2	3	3	3
220	included	female	26	more than 25 years	undergraduate and above	20	#NULL!	game streamer	continuous sitting	significantly increased	3	less than 4 days	4-6h	daytime			1			completed three-four months	less than 1 year	yes	1	1	2	2	3	3	4	1	4	3	5	3	3	7	2	5	2	12	6	16	negative	negative	negative	2	2	3	2
309	included	female	23	16-24 years	undergraduate and above	19.85	#NULL!	other	continuous sitting	no significant change	6	more than 4 days	4-6h	daytime			1			completed three-four months	more than 1 year	yes	6	6	7	4	1	3	5	5	6	7	3	2	3	3	5	4	3	31	6	19	positive	negative	negative	2	2	4	4
195	included	male	22	16-24 years	junior college	19	#NULL!	game streamer	continuous sitting	significantly increased	4	4 days	6-8h	evening time				1	1	completed five-six months	more than 1 year	no	3	2	4	5	3	5	5	1	3	3	2	1	5	5	5	2	6	11	3	29	negative	negative	negative	3	4	4	3
267	included	male	29	more than 25 years	undergraduate and above	18	#NULL!	entertainment streamer	continuous sitting	no significant change	8	more than 4 days	4-6h	daytime			1			completed three-four months	more than 1 year	yes	2	3	2	2	3	2	3	4	2	5	4	4	5	2	3	2	5	13	8	15	negative	negative	negative	1	3	3	3
352	included	male	22	16-24 years	junior college	17.5	#NULL!	game streamer	continuous sitting	increasing slowly	3	less than 4 days	6-8h	evening time				1	1	completed five-six months	more than 1 year	yes	4	4	4	3	4	4	5	2	3	4	3	3	4	5	4	3	5	18	6	23	negative	negative	negative	3	3	3	3
281	included	female	19	16-24 years	junior high school and below	17.5	#NULL!	other	continuous walking	significantly decreased	6	more than 4 days	4-6h	evening time				1		completed one-two months	more than 1 year	no	3	3	2	3	3	2	4	3	4	3	3	4	3	2	4	3	3	15	6	14	negative	negative	negative	3	2	2	2
196	included	female	20	16-24 years	high/vocational high/technical secondary school	16.5	#NULL!	other	periodic posture change	significantly increased	5	more than 4 days	6-8h	evening time				1		completed five-six months	more than 1 year	no	3	3	3	4	3	5	6	1	2	4	3	1	6	6	5	1	6	10	4	31	negative	negative	negative	4	4	3	4
186	included	female	21	16-24 years	junior college	16.5	#NULL!	other	continuous sitting	increasing slowly	6	more than 4 days	6-8h	daytime			1	1		completed five-six months	more than 1 year	yes	4	5	4	5	3	4	3	2	4	5	3	2	4	5	5	3	4	20	5	23	negative	negative	negative	3	4	3	4
229	included	male	22	16-24 years	junior college	13	#NULL!	game streamer	continuous sitting	increasing slowly	2	less than 4 days	>8h	evening time				1	1	completed five-six months	more than 1 year	no	4	4	5	3	4	4	4	4	5	5	3	4	5	4	3	3	4	23	8	20	negative	negative	negative	3	3	3	3
185	included	female	23	16-24 years	junior college	12.5	#NULL!	other	periodic posture change	increasing slowly	6	more than 4 days	6-8h	evening time				1	1	completed five-six months	more than 1 year	yes	6	6	5	4	3	3	3	4	5	4	3	5	3	2	3	4	3	28	7	14	positive	negative	negative	3	3	2	3
227	included	male	25	more than 25 years	undergraduate and above	12.5	#NULL!	game streamer	continuous sitting	no significant change	2	less than 4 days	6-8h	evening time				1		completed three-four months	more than 1 year	yes	4	4	2	1	3	2	3	5	4	4	4	3	5	3	4	5	6	19	9	17	negative	negative	negative	2	3	1	1
194	included	female	20	16-24 years	junior college	11.5	#NULL!	game streamer	continuous sitting	increasing slowly	6	more than 4 days	6-8h	evening time				1	1	completed five-six months	more than 1 year	yes	4	5	5	3	5	3	3	4	5	5	3	4	3	4	3	4	3	25	9	15	negative	negative	negative	3	3	3	3
14	included	female	21	16-24 years	high/vocational high/technical secondary school	11.5	#NULL!	other	continuous sitting	no significant change	8	more than 4 days	4-6h	daytime		1	1			completed one-two months	more than 1 year	yes	7	7	7	1	1	1	1	6	6	6	4	4	6	4	6	4	1	34	8	13	positive	negative	negative	1	3	1	4
178	included	female	25	more than 25 years	undergraduate and above	11	#NULL!	game streamer	continuous standing	increasing slowly	5	more than 4 days	2-4h	daytime	1					completed one-two months	more than 1 year	yes	3	2	4	3	4	4	4	3	4	4	4	4	4	4	4	5	6	19	8	22	negative	negative	negative	3	2	2	3
253	included	male	30	more than 25 years	junior college	10.5	#NULL!	entertainment streamer	continuous sitting	no significant change	0	less than 4 days	2-4h	evening time				1		completed five-six months	more than 1 year	yes	3	3	3	2	4	4	3	2	4	3	4	4	2	2	3	3	3	16	7	12	negative	negative	negative	1	2	2	2
278	excluded	male	30	more than 25 years	undergraduate and above	10	#NULL!	entertainment streamer	continuous standing	no significant change	1	less than 4 days	2-4h	daytime	1					completed one-two months	more than 1 year	no	7	7	7	7	7	7	7	7	7	7	7	7	7	7	7	7	7	42	18	42	positive	positive	positive	4	2	1	1
315	included	male	28	more than 25 years	junior college	9	#NULL!	game streamer	continuous sitting	no significant change	3	less than 4 days	2-4h	evening time				1	1	completed five-six months	more than 1 year	yes	6	7	7	7	7	7	7	7	7	6	7	7	7	7	5	5	6	38	18	39	positive	positive	positive	2	3	2	2
288	included	male	22	16-24 years	undergraduate and above	9	#NULL!	game streamer	continuous sitting	increasing slowly	4	4 days	6-8h	evening time				1	1	completed one-two months	more than 1 year	yes	4	5	3	3	3	4	3	2	4	5	3	4	5	4	2	4	5	22	5	19	negative	negative	negative	2	3	2	3
263	included	male	26	more than 25 years	undergraduate and above	9	#NULL!	other	continuous sitting	increasing slowly	6	more than 4 days	2-4h	evening time				1		completed one-two months	more than 1 year	yes	4	4	4	4	3	4	2	3	3	3	2	3	3	4	4	3	5	17	5	19	negative	negative	negative	3	3	2	3
190	included	female	23	16-24 years	junior college	9	#NULL!	game streamer	continuous sitting	increasing slowly	8	more than 4 days	6-8h	daytime			1	1		completed five-six months	more than 1 year	yes	5	6	6	4	4	3	3	4	6	4	3	4	3	3	2	4	3	28	8	14	positive	negative	negative	2	3	3	4
333	included	male	39	more than 25 years	undergraduate and above	9	#NULL!	game streamer	continuous sitting	significantly increased	20	more than 4 days	2-4h	daytime			1			never completed on time	less than 1 year	no	1	1	1	7	1	7	7	1	1	1	1	1	7	7	7	1	7	0	0	42	negative	negative	negative	4	4	1	4
334	included	male	40	more than 25 years	undergraduate and above	8	#NULL!	game streamer	continuous sitting	increasing slowly	3	less than 4 days	2-4h	evening time				1		completed three-four months	more than 1 year	yes	2	2	3	3	2	1	2	2	2	2	2	3	3	2	4	4	4	11	3	12	negative	negative	negative	3	3	2	2
211	included	male	23	16-24 years	undergraduate and above	8	#NULL!	entertainment streamer	continuous sitting	no significant change	9	more than 4 days	2-4h	daytime	1					completed five-six months	more than 1 year	yes	4	3	4	3	4	2	3	3	5	6	3	5	5	5	5	2	5	22	7	21	negative	negative	negative	2	2	2	2
218	included	male	23	16-24 years	high/vocational high/technical secondary school	7.5	#NULL!	other	continuous sitting	no significant change	4	4 days	4-6h	evening time				1		completed three-four months	more than 1 year	yes	4	5	5	5	5	6	5	4	4	4	4	4	4	4	4	5	4	24	10	25	negative	negative	negative	2	3	3	3
208	included	female	20	16-24 years	undergraduate and above	7.5	#NULL!	entertainment streamer	continuous sitting	increasing slowly	2	less than 4 days	2-4h	evening time					1	completed five-six months	more than 1 year	no	3	5	4	4	1	5	1	1	2	6	2	5	1	3	5	4	4	22	1	16	negative	negative	negative	3	3	3	3
266	included	male	30	more than 25 years	junior college	7	#NULL!	entertainment streamer	periodic posture change	increasing slowly	5	more than 4 days	2-4h	evening time				1		completed three-four months	more than 1 year	yes	5	7	7	7	7	6	4	5	4	3	5	3	1	5	3	4	3	26	14	22	negative	positive	negative	2	3	2	1
182	included	female	18	16-24 years	undergraduate and above	7	#NULL!	other	continuous sitting	increasing slowly	8	more than 4 days	2-4h	evening time				1		never completed on time	more than 1 year	no	1	1	1	1	7	6	6	6	5	2	5	5	3	3	3	3	3	11	15	18	negative	positive	negative	2	3	3	3
239	included	male	22	16-24 years	junior college	7	#NULL!	entertainment streamer	continuous sitting	increasing slowly	1	less than 4 days	>8h	daytime			1	1		completed three-four months	less than 1 year	no	3	3	3	5	5	3	5	5	4	5	4	2	2	5	6	3	3	16	11	22	negative	positive	negative	3	3	3	3
305	included	male	30	more than 25 years	undergraduate and above	7	#NULL!	game streamer	continuous sitting	increasing slowly	6	more than 4 days	4-6h	daytime			1			completed three-four months	less than 1 year	no	3	4	4	3	3	3	3	3	3	3	3	4	3	3	4	4	4	18	6	16	negative	negative	negative	2	2	1	2
310	included	male	25	more than 25 years	junior college	6.5	#NULL!	game streamer	continuous sitting	increasing slowly	5	more than 4 days	6-8h	evening time				1		never completed on time	more than 1 year	yes	1	1	2	7	2	5	6	5	1	6	7	1	1	1	7	7	7	12	11	27	negative	positive	negative	4	1	1	1
367	included	male	33	more than 25 years	junior college	6.5	#NULL!	game streamer	continuous sitting	no significant change	8	more than 4 days	2-4h	evening time				1		never completed on time	more than 1 year	no	3	3	3	1	1	1	5	4	3	2	2	2	2	2	2	2	5	11	4	11	negative	negative	negative	3	3	3	3
210	included	male	24	16-24 years	undergraduate and above	6.5	#NULL!	entertainment streamer	continuous standing	increasing slowly	6	more than 4 days	4-6h	daytime	1					completed one-two months	less than 1 year	yes	2	2	2	3	2	2	4	3	3	3	3	3	2	2	5	3	3	11	5	14	negative	negative	negative	2	1	4	4
346	included	female	18	16-24 years	high/vocational high/technical secondary school	6	#NULL!	other	continuous sitting	increasing slowly	6	more than 4 days	>8h	evening time				1		completed five-six months	more than 1 year	yes	4	4	4	3	3	3	3	3	3	3	4	4	2	4	3	3	3	18	7	14	negative	negative	negative	3	3	2	3
191	included	male	20	16-24 years	high/vocational high/technical secondary school	6	#NULL!	game streamer	continuous sitting	increasing slowly	6	more than 4 days	6-8h	evening time				1	1	completed five-six months	more than 1 year	yes	4	4	5	3	4	4	4	2	3	4	3	2	3	4	4	3	4	18	6	19	negative	negative	negative	3	4	3	3
212	included	male	48	more than 25 years	junior college	6	#NULL!	entertainment streamer	continuous sitting	no significant change	4	4 days	4-6h	evening time				1		completed five-six months	more than 1 year	no	3	3	4	2	2	4	4	4	3	3	4	3	4	2	3	2	3	14	7	15	negative	negative	negative	3	3	3	3
313	included	female	23	16-24 years	junior high school and below	6	#NULL!	entertainment streamer	periodic posture change	no significant change	4	4 days	6-8h	daytime		1				completed one-two months	less than 1 year	yes	3	3	5	4	3	5	3	2	4	5	5	4	2	5	3	3	3	20	7	18	negative	negative	negative	2	3	3	2
365	included	female	26	more than 25 years	junior college	6	#NULL!	entertainment streamer	continuous sitting	no significant change	1	less than 4 days	4-6h	daytime	1					completed three-four months	more than 1 year	yes	4	3	4	3	3	3	3	3	3	3	3	3	3	3	3	3	3	16	6	14	negative	negative	negative	3	3	3	3
162	included	female	20	16-24 years	junior college	5.5	#NULL!	other	continuous sitting	no significant change	6	more than 4 days	6-8h	evening time				1	1	completed five-six months	more than 1 year	yes	5	6	6	5	6	3	6	5	6	6	6	6	5	5	5	6	3	34	14	25	positive	positive	positive	3	3	2	2
9	included	female	26	more than 25 years	undergraduate and above	5.5	#NULL!	other	continuous standing	increasing slowly	2	less than 4 days	4-6h	evening time				1	1	completed three-four months	more than 1 year	yes	6	6	6	4	6	6	2	6	6	6	6	6	2	2	2	2	4	31	15	15	positive	positive	positive	3	3	3	3
189	included	female	18	16-24 years	high/vocational high/technical secondary school	5.5	#NULL!	other	periodic posture change	increasing slowly	6	more than 4 days	6-8h	evening time				1	1	completed three-four months	more than 1 year	yes	4	5	4	3	4	5	4	2	2	3	4	3	4	5	5	2	5	16	7	24	negative	negative	negative	3	4	3	3
188	included	female	20	16-24 years	junior college	5	#NULL!	other	periodic posture change	increasing slowly	7	more than 4 days	6-8h	evening time				1	1	completed three-four months	more than 1 year	yes	6	5	6	3	5	3	5	4	5	5	3	3	3	4	4	4	3	27	9	18	negative	negative	negative	4	3	3	3
353	included	female	38	more than 25 years	undergraduate and above	5	#NULL!	entertainment streamer	continuous sitting	increasing slowly	5	more than 4 days	2-4h	daytime	1					never completed on time	more than 1 year	no	5	5	5	5	5	5	5	5	3	3	3	4	3	5	5	5	5	23	10	26	negative	negative	negative	3	3	3	3
302	included	male	36	more than 25 years	junior college	5	#NULL!	entertainment streamer	continuous sitting	no significant change	8	more than 4 days	2-4h	daytime			1			completed five-six months	more than 1 year	yes	2	2	2	2	2	2	4	2	3	3	3	3	3	3	3	3	3	11	4	13	negative	negative	negative	2	3	2	2
314	included	female	17	16-24 years	high/vocational high/technical secondary school	4.5	#NULL!	entertainment streamer	continuous sitting	no significant change	10	more than 4 days	2-4h	evening time				1		completed three-four months	less than 1 year	yes	4	4	5	4	4	4	5	4	4	4	4	4	4	5	4	4	4	22	9	23	negative	negative	negative	3	3	3	3
246	included	female	29	more than 25 years	junior college	4.5	#NULL!	other	continuous sitting	significantly decreased	6	more than 4 days	4-6h	daytime		1	1			completed three-four months	more than 1 year	no	2	2	1	2	2	3	2	5	4	4	3	3	3	3	3	3	4	12	7	13	negative	negative	negative	1	2	3	3
177	included	male	18	16-24 years	high/vocational high/technical secondary school	4	#NULL!	other	continuous sitting	no significant change	3	less than 4 days	2-4h	daytime	1					completed one-two months	less than 1 year	no	3	4	4	4	4	4	5	4	4	4	4	4	4	4	4	4	4	20	9	22	negative	negative	negative	3	3	3	3
237	included	male	31	more than 25 years	undergraduate and above	3.5	#NULL!	game streamer	continuous sitting	significantly decreased	3	less than 4 days	4-6h	evening time				1		completed three-four months	more than 1 year	no	2	3	2	2	3	3	3	3	3	3	2	2	2	3	4	3	2	11	5	12	negative	negative	negative	1	2	4	3
132	included	female	20	16-24 years	junior college	3.5	#NULL!	other	periodic posture change	increasing slowly	6	more than 4 days	4-6h	daytime		1	1			completed one-two months	less than 1 year	yes	7	7	7	7	2	6	3	5	7	7	7	7	3	3	3	3	3	38	11	21	positive	positive	positive	3	2	3	3
5	excluded	female	24	16-24 years	junior college	3	#NULL!	other	continuous standing	significantly decreased	1	less than 4 days	>8h	daytime		1	1			completed three-four months	more than 1 year	yes	4	4	4	4	4	4	4	4	4	4	4	4	4	4	4	4	4	21	9	21	negative	negative	negative	3	3	3	3
304	included	male	33	more than 25 years	junior college	3	#NULL!	entertainment streamer	continuous sitting	increasing slowly	5	more than 4 days	6-8h	daytime		1				completed five-six months	less than 1 year	yes	1	2	4	3	5	5	3	3	3	4	4	4	4	3	3	2	3	13	9	17	negative	negative	negative	2	3	2	2
213	included	male	24	16-24 years	junior college	2.5	#NULL!	other	continuous sitting	no significant change	2	less than 4 days	6-8h	daytime			1	1	1	never completed on time	less than 1 year	yes	5	7	6	6	7	4	4	6	6	6	7	5	2	3	2	5	4	33	17	18	positive	positive	positive	3	3	1	1
349	included	male	19	16-24 years	junior college	2.4	#NULL!	entertainment streamer	continuous sitting	increasing slowly	5	more than 4 days	2-4h	evening time				1		completed one-two months	less than 1 year	yes	1	1	1	1	2	2	2	2	2	2	2	2	2	2	2	2	2	4	3	6	negative	negative	negative	1	1	1	2
360	included	female	22	16-24 years	undergraduate and above	1.5	#NULL!	game streamer	continuous sitting	no significant change	0	less than 4 days	6-8h	daytime			1			completed three-four months	more than 1 year	yes	5	6	6	6	4	4	4	4	4	4	5	4	4	4	4	4	3	26	10	22	negative	negative	negative	2	3	2	3
348	included	female	19	16-24 years	high/vocational high/technical secondary school	1.5	#NULL!	other	continuous sitting	no significant change	0	less than 4 days	2-4h	daytime	1					completed one-two months	less than 1 year	no	1	1	1	7	1	7	7	1	1	1	1	1	7	7	7	1	7	0	0	42	negative	negative	negative	4	4	4	4
284	excluded	male	32	more than 25 years	junior college	1.5	#NULL!	game streamer	continuous standing	significantly increased	4	4 days	2-4h	daytime	1					completed one-two months	more than 1 year	yes	1	1	1	1	1	1	1	1	1	1	1	1	1	1	1	1	1	0	0	0	negative	negative	negative	1	1	1	1
252	excluded	male	30	more than 25 years	undergraduate and above	1	#NULL!	entertainment streamer	continuous sitting	no significant change	0	less than 4 days	>8h	daytime	1	1	1	1		completed three-four months	less than 1 year	yes	6	6	6	6	6	6	6	6	6	6	6	6	6	6	6	6	6	35	15	35	positive	positive	positive	2	2	2	2
332	included	male	33	more than 25 years	undergraduate and above	1	#NULL!	game streamer	continuous sitting	no significant change	0	less than 4 days	2-4h	daytime	1					completed one-two months	less than 1 year	yes	1	2	4	4	4	4	4	5	5	5	5	5	5	5	6	5	4	20	11	25	negative	positive	negative	2	2	2	2
264	included	male	24	16-24 years	undergraduate and above	#NULL!	#NULL!	game streamer	continuous sitting	increasing slowly	8	more than 4 days	6-8h	evening time					1	completed five-six months	more than 1 year	no	3	2	7	3	5	2	3	5	4	3	5	6	1	4	5	4	5	22	12	16	negative	positive	negative	3	3	2	3
268	included	female	33	more than 25 years	high/vocational high/technical secondary school	#NULL!	#NULL!	game streamer	continuous sitting	no significant change	3	less than 4 days	2-4h	evening time				1		completed one-two months	less than 1 year	yes	5	5	3	4	4	3	5	3	3	2	2	2	3	4	3	3	3	16	6	18	negative	negative	negative	4	4	1	3
308	included	female	22	16-24 years	junior college	#NULL!	#NULL!	other	continuous sitting	no significant change	4	4 days	6-8h	evening time					1	completed five-six months	more than 1 year	yes	3	3	3	3	3	3	3	3	3	3	3	3	3	3	3	3	3	14	6	14	negative	negative	negative	3	3	3	3
307	included	male	23	16-24 years	high/vocational high/technical secondary school	#NULL!	#NULL!	other	continuous standing	no significant change	4	4 days	2-4h	evening time				1		completed one-two months	more than 1 year	yes	2	4	2	6	4	2	7	2	2	2	2	2	2	2	2	2	2	9	5	16	negative	negative	negative	3	3	3	3
335	excluded	male	50	more than 25 years	undergraduate and above	#NULL!	#NULL!	entertainment streamer	continuous sitting	significantly increased	365	more than 4 days	>8h	daytime	1	1	1	1	1	completed five-six months	more than 1 year	yes	7	7	7	7	7	7	7	7	7	7	7	7	7	7	7	7	7	42	18	42	positive	positive	positive	4	4	4	4
180	excluded	female	1	16-24 years	undergraduate and above	#NULL!	#NULL!	entertainment streamer	periodic posture change	no significant change	#NULL!	#NULL!	4-6h	daytime		1				completed three-four months	less than 1 year	no	6	5	4	3	4	5	6	6	5	5	4	4	4	4	4	4	4	26	11	23	negative	positive	negative	3	3	3	3
359	included	male	25	more than 25 years	undergraduate and above	#NULL!	#NULL!	game streamer	continuous sitting	no significant change	2	less than 4 days	4-6h	daytime		1	1	1		completed three-four months	more than 1 year	yes	2	3	3	5	4	6	4	3	3	4	4	5	6	4	6	7	6	20	8	30	negative	negative	negative	3	4	1	4
181	included	female	25	more than 25 years	undergraduate and above	#NULL!	#NULL!	entertainment streamer	continuous sitting	significantly increased	6	more than 4 days	6-8h	daytime			1	1		completed three-four months	less than 1 year	yes	3	3	3	3	4	4	4	4	4	3	3	4	4	4	4	4	6	17	8	22	negative	negative	negative	3	3	3	3
356	included	male	23	16-24 years	junior college	#NULL!	#NULL!	entertainment streamer	continuous walking	no significant change	2	less than 4 days	6-8h	daytime		1		1		completed three-four months	less than 1 year	yes	3	3	4	3	2	5	4	1	3	5	2	2	5	6	6	4	2	17	2	24	negative	negative	negative	3	4	3	2
355	included	male	25	more than 25 years	junior college	#NULL!	#NULL!	game streamer	periodic posture change	no significant change	1	less than 4 days	6-8h	daytime			1		1	completed one-two months	less than 1 year	yes	3	4	4	2	1	5	3	1	3	4	1	2	2	6	1	2	2	15	0	14	negative	negative	negative	3	3	3	3
129	included	female	21	16-24 years	undergraduate and above	#NULL!	#NULL!	other	continuous sitting	no significant change	6	more than 4 days	4-6h	daytime	1					never completed on time	more than 1 year	yes	1	4	1	1	1	5	2	1	2	2	2	2	3	3	4	3	7	8	1	18	negative	negative	negative	2	3	2	3
316	excluded	female	19	16-24 years	junior college	#NULL!	#NULL!	entertainment streamer	continuous sitting	no significant change	30	more than 4 days	2-4h	daytime	1					never completed on time	more than 1 year	no	1	1	1	1	1	1	1	1	1	1	1	1	1	1	1	1	1	0	0	0	negative	negative	negative	1	1	1	2
[truncated: 24 more columns]
